# Supplementary material for: MicroRNA expression profiling for the prediction of resistance to neoadjuvant radiochemotherapy in squamous cell carcinoma of the esophagus
Source: J Transl Med. 2018 Apr 25;16:109. doi: 10.1186/s12967-018-1492-9 (PMC5918871; doi:10.1186/s12967-018-1492-9)
Supplement: Supplementary file 3 — Additional file 3. Complete results of microarray analysis. [file 12967_2018_1492_MOESM3_ESM.xls]

## Sheet: RS_195_RG3_vs_RG1a_differential
Supplemental file 3 Microarray Data
systematic_name	Corrected p-value	p-value	regulation	FCAbsolute	Fold change	Log Fold change	[RG1a](raw)	[RG3](raw)	[RG1a](normalized)	[RG3](normalized)	active_sequence	chr	control_type	mirbase accession No	start	stop	strand
Blank	0.033737	0.0200745	up	1.10749	1.10749	0.147293	0.1	0.1	-3.23348	-3.08619			1
NC1_00000197	0.033737	0.0200745	up	1.10749	1.10749	0.147293	0.1	0.1	-3.23348	-3.08619			-1
NC1_00000215	0.246615	0.186764	up	1.56832	1.56832	0.649224	0.1	2.26287	-3.23348	-2.58426			-1
NC2_00079215	0.033737	0.0200745	up	1.10749	1.10749	0.147293	0.1	0.1	-3.23348	-3.08619			-1
NC2_00092197	0.033737	0.0200745	up	1.10749	1.10749	0.147293	0.1	0.1	-3.23348	-3.08619			-1
NC2_00106057	0.033737	0.0200745	up	1.10749	1.10749	0.147293	0.1	0.1	-3.23348	-3.08619			-1
NC2_00122731	0.033737	0.0200745	up	1.10749	1.10749	0.147293	0.1	0.1	-3.23348	-3.08619			-1
NegativeControl	0.033737	0.0200745	up	1.10749	1.10749	0.147293	0.1	0.1	-3.23348	-3.08619			-1
bkv-miR-B1-3p	0.033737	0.0200745	up	1.10749	1.10749	0.147293	0.1	0.1	-3.23348	-3.08619	GACTCTGGACATGGATC		0	MIMAT0009150
bkv-miR-B1-5p	0.928629	0.912338	up	1.05711	1.05711	0.0801313	2.06357	2.14574	-2.07599	-1.99586	ATGCTCTTCCCAAGTCT		0	MIMAT0009149
dmr_285	0.269658	0.20658	down	1.10859	-1.10859	-0.148728	2111.92	1737.76	10.9433	10.7946			1
dmr_3	0.781992	0.73912	down	1.02689	-1.02689	-0.0382777	14454.7	10782	13.655	13.6168			1
dmr_308	0.033737	0.0200745	up	1.10749	1.10749	0.147293	0.1	0.1	-3.23348	-3.08619			1
dmr_316	0.033737	0.0200745	up	1.10749	1.10749	0.147293	0.1	0.1	-3.23348	-3.08619			1
dmr_31a	0.0875928	0.057245	up	1.19667	1.19667	0.259025	641.602	646.389	9.19705	9.45608			1
dmr_6	0.00189472	1.38503e-05	down	1.42484	-1.42484	-0.510798	8828.89	5028.07	12.875	12.3642			1
ebv-miR-BART1-3p	0.033737	0.0200745	up	1.10749	1.10749	0.147293	0.1	0.1	-3.23348	-3.08619	GACATAGTGGATAGCGGTG		0	MIMAT0003390
ebv-miR-BART1-5p	0.033737	0.0200745	up	1.10749	1.10749	0.147293	0.1	0.1	-3.23348	-3.08619	CACAGCACGTCACTTC		0	MIMAT0000999
ebv-miR-BART10	0.033737	0.0200745	up	1.10749	1.10749	0.147293	0.1	0.1	-3.23348	-3.08619	ACAGCCAACTCCATGG		0	MIMAT0003420
ebv-miR-BART10*	0.033737	0.0200745	up	1.10749	1.10749	0.147293	0.1	0.1	-3.23348	-3.08619	TGTACAGAACCAAAGAGGTGGC		0	MIMAT0004817
ebv-miR-BART11-3p	0.033737	0.0200745	up	1.10749	1.10749	0.147293	0.1	0.1	-3.23348	-3.08619	GGCAGTCAGCCTGG		0	MIMAT0003422
ebv-miR-BART11-5p	0.033737	0.0200745	up	1.10749	1.10749	0.147293	0.1	0.1	-3.23348	-3.08619	CAACTAGCGCACCAAACT		0	MIMAT0003421
ebv-miR-BART12	0.033737	0.0200745	up	1.10749	1.10749	0.147293	0.1	0.1	-3.23348	-3.08619	AACCACACCAAACACCACAG		0	MIMAT0003423
ebv-miR-BART13	0.439505	0.366254	up	1.10715	1.10715	0.14685	710.209	725.462	9.23579	9.38264	TCAGCCGTCCCTGG		0	MIMAT0003424
ebv-miR-BART13*	0.033737	0.0200745	up	1.10749	1.10749	0.147293	0.1	0.1	-3.23348	-3.08619	CTGTACGAGCCACGA		0	MIMAT0004818
ebv-miR-BART14	0.033737	0.0200745	up	1.10749	1.10749	0.147293	0.1	0.1	-3.23348	-3.08619	ATCCCTACTACTGCAGCA		0	MIMAT0003426
ebv-miR-BART14*	0.033737	0.0200745	up	1.10749	1.10749	0.147293	0.1	0.1	-3.23348	-3.08619	TGTAAATCGGCAGCGTA		0	MIMAT0003425
ebv-miR-BART15	0.033737	0.0200745	up	1.10749	1.10749	0.147293	0.1	0.1	-3.23348	-3.08619	TCAAGGAAACAAAACCACTGAC		0	MIMAT0003713
ebv-miR-BART16	0.911073	0.890865	up	1.05792	1.05792	0.0812321	7.43282	9.14187	2.02172	2.10296	AGAGCACACACCCACT		0	MIMAT0003714
ebv-miR-BART17-3p	0.033737	0.0200745	up	1.10749	1.10749	0.147293	0.1	0.1	-3.23348	-3.08619	ACTAAGGGGACACCAGGC		0	MIMAT0003716
ebv-miR-BART17-5p	0.033737	0.0200745	up	1.10749	1.10749	0.147293	0.1	0.1	-3.23348	-3.08619	CTTGTATGCCTGCGT		0	MIMAT0003715
ebv-miR-BART18-3p	0.033737	0.0200745	up	1.10749	1.10749	0.147293	0.1	0.1	-3.23348	-3.08619	GACGAAGCCCAAACTTCCG		0	MIMAT0004835
ebv-miR-BART18-5p	0.033737	0.0200745	up	1.10749	1.10749	0.147293	0.1	0.1	-3.23348	-3.08619	TGTATAGGAAGTGCGAACTTG		0	MIMAT0003717
ebv-miR-BART19-3p	0.807296	0.768617	down	1.02225	-1.02225	-0.0317431	452.293	368.342	8.58855	8.55681	AGCATTCCCAAGCAAACA		0	MIMAT0003718
ebv-miR-BART19-5p	0.033737	0.0200745	up	1.10749	1.10749	0.147293	0.1	0.1	-3.23348	-3.08619	CATGTCATGTTTGCGGG		0	MIMAT0004836
ebv-miR-BART2-3p	0.033737	0.0200745	up	1.10749	1.10749	0.147293	0.1	0.1	-3.23348	-3.08619	TTTATTTTCTCCAAATCGCTC		0	MIMAT0004744
ebv-miR-BART2-5p	0.033737	0.0200745	up	1.10749	1.10749	0.147293	0.1	0.1	-3.23348	-3.08619	GCAAGGGCGAATGCA		0	MIMAT0001000
ebv-miR-BART20-3p	0.033737	0.0200745	up	1.10749	1.10749	0.147293	0.1	0.1	-3.23348	-3.08619	GGTAACAGGCTGTGCC		0	MIMAT0003720
ebv-miR-BART20-5p	0.033737	0.0200745	up	1.10749	1.10749	0.147293	0.1	0.1	-3.23348	-3.08619	GGAATGAAGACATGCCT		0	MIMAT0003719
ebv-miR-BART21-3p	0.033737	0.0200745	up	1.10749	1.10749	0.147293	0.1	0.1	-3.23348	-3.08619	AAACACCAGTGGGCA		0	MIMAT0010131
ebv-miR-BART21-5p	0.033737	0.0200745	up	1.10749	1.10749	0.147293	0.1	0.1	-3.23348	-3.08619	GTTAGTTGCCTTCACTAG		0	MIMAT0010130
ebv-miR-BART22	0.033737	0.0200745	up	1.10749	1.10749	0.147293	0.1	0.1	-3.23348	-3.08619	ACTACTAGACCATGACTTTG		0	MIMAT0010132
ebv-miR-BART3	0.033737	0.0200745	up	1.10749	1.10749	0.147293	0.1	0.1	-3.23348	-3.08619	ACACCTGGTGACTAGTG		0	MIMAT0003411
ebv-miR-BART3*	0.033737	0.0200745	up	1.10749	1.10749	0.147293	0.1	0.1	-3.23348	-3.08619	AGCACAACACTAACACTA		0	MIMAT0003410
ebv-miR-BART4	0.033737	0.0200745	up	1.10749	1.10749	0.147293	0.1	0.1	-3.23348	-3.08619	AGCACACCAGCAGCA		0	MIMAT0003412
ebv-miR-BART4*	0.033737	0.0200745	up	1.10749	1.10749	0.147293	0.1	0.1	-3.23348	-3.08619	ACACCTGGTGCCTAC		0	MIMAT0009204
ebv-miR-BART5	0.033737	0.0200745	up	1.10749	1.10749	0.147293	0.1	0.1	-3.23348	-3.08619	CGATGGGCAGCTATA		0	MIMAT0003413
ebv-miR-BART5*	0.033737	0.0200745	up	1.10749	1.10749	0.147293	0.1	0.1	-3.23348	-3.08619	AGGTGAACAGCGGC		0	MIMAT0009205
ebv-miR-BART6-3p	0.033737	0.0200745	up	1.10749	1.10749	0.147293	0.1	0.1	-3.23348	-3.08619	TCTAAGGCTAGTCCGAT		0	MIMAT0003415
ebv-miR-BART6-5p	0.033737	0.0200745	up	1.10749	1.10749	0.147293	0.1	0.1	-3.23348	-3.08619	CCTATGGATTGGACCAA		0	MIMAT0003414
ebv-miR-BART7	0.033737	0.00552812	up	1.41538	1.41538	0.501191	18.8919	27.7634	4.06997	4.57116	CCCTGGACACTGGAC		0	MIMAT0003416
ebv-miR-BART7*	0.033737	0.0200745	up	1.10749	1.10749	0.147293	0.1	0.1	-3.23348	-3.08619	TGTTTCATAGTCAAGGTCC		0	MIMAT0004815
ebv-miR-BART8	0.033737	0.0200745	up	1.10749	1.10749	0.147293	0.1	0.1	-3.23348	-3.08619	CTGTACAATCTAGGAAACCG		0	MIMAT0003417
ebv-miR-BART8*	0.033737	0.0200745	up	1.10749	1.10749	0.147293	0.1	0.1	-3.23348	-3.08619	TCTACGACCCCATAG		0	MIMAT0003418
ebv-miR-BART9	0.035742	0.0214766	up	1.40431	1.40431	0.489857	0.205218	0.596753	-3.21527	-2.72541	ACTACGGGACCCATGAA		0	MIMAT0003419
ebv-miR-BART9*	0.0484912	0.0299144	up	1.57559	1.57559	0.655892	0.57531	1.07077	-2.98174	-2.32585	GTTTCCAATTCAGGGTC		0	MIMAT0004816
ebv-miR-BHRF1-1	0.0401857	0.024411	up	1.51539	1.51539	0.599691	9.48715	11.5729	2.6778	3.27749	AACTCCGGGGCTGA		0	MIMAT0000995
ebv-miR-BHRF1-2	0.033737	0.0200745	up	1.10749	1.10749	0.147293	0.1	0.1	-3.23348	-3.08619	TCAATTTCTGCCGCAA		0	MIMAT0000997
ebv-miR-BHRF1-2*	0.033737	0.0200745	up	1.10749	1.10749	0.147293	0.1	0.1	-3.23348	-3.08619	GCTATCTGCTGCAACAG		0	MIMAT0000996
ebv-miR-BHRF1-3	0.033737	0.0200745	up	1.10749	1.10749	0.147293	0.1	0.1	-3.23348	-3.08619	TGTGCTTACACACTTCCC		0	MIMAT0000998
hbv-miR-B20	0.0486484	0.0300496	up	1.19824	1.19824	0.260912	40.8219	48.8657	5.25098	5.5119	ACGCGCTCGCCA		0	MIMAT0012172
hbv-miR-B2RC	0.0386596	0.0234558	up	1.21355	1.21355	0.279235	37.737	44.711	5.12024	5.39948	CTCTCCGCGCCC		0	MIMAT0012170
hbv-miR-B4	0.282452	0.218033	down	1.79963	-1.79963	-0.847701	11.122	11.3806	3.01161	2.16391	CGCCCACCAACCA		0	MIMAT0012171
hcmv-miR-UL112	0.033737	0.00556881	up	1.1395	1.1395	0.1884	0.1	0.258165	-3.23348	-3.04508	AGCCTGGATCTCACCG		0	MIMAT0001577
hcmv-miR-UL148D	0.033737	0.0200745	up	1.10749	1.10749	0.147293	0.1	0.1	-3.23348	-3.08619	CGGTGAAGAAGGGGA		0	MIMAT0001578
hcmv-miR-UL22A	0.494813	0.419578	down	1.75475	-1.75475	-0.811269	8.69017	4.90754	0.744111	-0.0671583	TCTCACGGGAAGGCT		0	MIMAT0001574
hcmv-miR-UL22A*	0.033737	0.0200745	up	1.10749	1.10749	0.147293	0.1	0.1	-3.23348	-3.08619	CTACAAACTAGCATTCTGGT		0	MIMAT0001575
hcmv-miR-UL36	0.727294	0.674129	down	1.24972	-1.24972	-0.321604	4.71479	5.09492	0.41093	0.0893257	TCTTTCCAGGTGTCTTC		0	MIMAT0001576
hcmv-miR-UL36*	0.033737	0.0200745	up	1.10749	1.10749	0.147293	0.1	0.1	-3.23348	-3.08619	GCACGTTGAAAACACCTGGA		0	MIMAT0004754
hcmv-miR-UL70-3p	0.349539	0.279215	up	1.1018	1.1018	0.139868	158.323	166.307	7.13214	7.272	CCGCGCGCCAGC		0	MIMAT0003343
hcmv-miR-UL70-5p	0.033737	0.0200745	up	1.10749	1.10749	0.147293	0.1	0.1	-3.23348	-3.08619	TCTGGACGAGGCCGA		0	MIMAT0003342
hcmv-miR-US25-1	0.0994457	0.0662244	up	2.32224	2.32224	1.21552	1.39284	3.23552	-2.42098	-1.20546	GGTCCGAGCCACTG		0	MIMAT0001581
hcmv-miR-US25-1*	0.033737	0.0200745	up	1.10749	1.10749	0.147293	0.1	0.1	-3.23348	-3.08619	GAGAACCGACCTAGCGT		0	MIMAT0004755
hcmv-miR-US25-2-3p	0.033737	0.0200745	up	1.10749	1.10749	0.147293	0.1	0.1	-3.23348	-3.08619	CCGCGGGAGCTC		0	MIMAT0001583
hcmv-miR-US25-2-5p	0.493399	0.417658	down	1.36894	-1.36894	-0.453061	1.75466	0.596135	-2.35733	-2.81039	TCATCCACCTGAACAGA		0	MIMAT0001582
hcmv-miR-US33-3p	0.033737	0.0200745	up	1.10749	1.10749	0.147293	0.1	0.1	-3.23348	-3.08619	TGGATGTGCTCGGACC		0	MIMAT0004756
hcmv-miR-US33-5p	0.033737	0.00700399	up	2.77789	2.77789	1.47399	0.930068	2.56783	-2.74619	-1.2722	CGCCCACGGTCC		0	MIMAT0001584
hcmv-miR-US4	0.0343726	0.0204778	up	1.31982	1.31982	0.400345	34.0666	41.6843	4.85719	5.25754	ATCCCCCTGCACGTC		0	MIMAT0003341
hcmv-miR-US5-1	0.033737	0.0200745	up	1.10749	1.10749	0.147293	0.1	0.1	-3.23348	-3.08619	ACGCTCTCGTCAGGC		0	MIMAT0001579
hcmv-miR-US5-2	0.033737	0.0200745	up	1.10749	1.10749	0.147293	0.1	0.1	-3.23348	-3.08619	GACATCGTCACACCTA		0	MIMAT0001580
hiv1-miR-H1	0.377098	0.304876	up	1.10984	1.10984	0.150351	35.1424	39.9482	4.99182	5.14217	GCCCAGGCACG		0	MIMAT0004480
hiv1-miR-N367	0.033737	0.0200745	up	1.10749	1.10749	0.147293	0.1	0.1	-3.23348	-3.08619	TTGAAGCACCATCCAAAGG		0	MIMAT0004478
hiv1-miR-TAR-3p	0.264236	0.201654	up	2.00038	2.00038	1.00028	1.12348	2.74565	-2.60955	-1.60927	TGGGTTCCCTAGTTAGC		0	MIMAT0006017
hiv1-miR-TAR-5p	0.033737	0.0200745	up	1.10749	1.10749	0.147293	0.1	0.1	-3.23348	-3.08619	TCAGATCTGGTCTAACCA		0	MIMAT0006016
hsa-let-7a	0.0522594	0.0326239	down	1.30784	-1.30784	-0.387184	2782.88	1982.34	11.3261	10.9389	AACTATACAACCTACTACCT	chr9	0	MIMAT0000062	96938246	96938265	-
hsa-let-7a*	0.369146	0.297637	down	1.16792	-1.16792	-0.223943	0.553776	0.1	-2.86224	-3.08619	GAAAGACAGTAGATTGTATAG	chr9	0	MIMAT0004481	96938295	96938315	-
hsa-let-7b	0.552907	0.478718	down	1.08169	-1.08169	-0.113281	2153.11	1830.15	10.9259	10.8126	AACCACACAACCTACTACC	chr22	0	MIMAT0000063	46509575	46509592	-
hsa-let-7b*	0.283781	0.219465	up	1.52071	1.52071	0.604742	0.1	1.10301	-3.23348	-2.62874	GGGAAGGCAGTAGGTT	chr22	0	MIMAT0004482	46509632	46509646	-
hsa-let-7c	0.616841	0.555067	down	1.0787	-1.0787	-0.109287	522.537	389.875	8.77989	8.6706	AACCATACAACCTACTACC	chr21	0	MIMAT0000064	17912162	17912179	-
hsa-let-7c*	0.033737	0.00631628	up	1.65857	1.65857	0.729942	0.231198	0.917956	-3.21442	-2.48447	TAACTCCCAGGGTGTA	chr21	0	MIMAT0004483	17912187	17912201	-
hsa-let-7d	0.31922	0.251083	down	1.1797	-1.1797	-0.238414	318.165	223.089	8.07505	7.83664	AACTATGCAACCTACTACC	chr9	0	MIMAT0000065	96941127	96941144	-
hsa-let-7d*	0.159038	0.111722	up	1.83325	1.83325	0.8744	0.1	1.2968	-3.23348	-2.35908	AGAAAGGCAGCAGGTCGT	chr9	0	MIMAT0004484	96941182	96941198	-
hsa-let-7e	0.536259	0.460603	up	1.11917	1.11917	0.162424	211.369	198.04	7.4784	7.64082	AACTATACAACCTCCTACC	chr19	0	MIMAT0000066	52196050	52196067	-
hsa-let-7e*	0.033737	0.0200745	up	1.10749	1.10749	0.147293	0.1	0.1	-3.23348	-3.08619	GGAAAGCTAGGAGGC	chr11	0	MIMAT0004485	122017300	122017286	+
hsa-let-7f	0.081359	0.0528714	down	1.28594	-1.28594	-0.362828	1865.79	1179.52	10.6454	10.2826	AACTATACAATCTACTACCTC	chr9	0	MIMAT0000067	96938636	96938656	-
hsa-let-7f-1*	0.033737	0.0200745	up	1.10749	1.10749	0.147293	0.1	0.1	-3.23348	-3.08619	GGGAAGGCAATAGATTGTAT	chr9	0	MIMAT0004486	96938694	96938712	-
hsa-let-7f-2*	0.033737	0.0200745	up	1.10749	1.10749	0.147293	0.1	0.1	-3.23348	-3.08619	GGAAAGACAGTAGACTGTATAG	chrX	0	MIMAT0004487	53584231	53584211	+
hsa-let-7g	0.033737	0.0186971	down	1.36227	-1.36227	-0.446008	523.111	340.387	8.87553	8.42952	AACTGTACAAACTACTACCTC	chr3	0	MIMAT0000414	52302319	52302300	+
hsa-let-7g*	0.033737	0.0200745	up	1.10749	1.10749	0.147293	0.1	0.1	-3.23348	-3.08619	GCAAGGCAGTGGCCT	chr3	0	MIMAT0004584	52302375	52302362	+
hsa-let-7i	0.199594	0.146194	down	1.236	-1.236	-0.305678	822.663	573.592	9.44624	9.14057	AACAGCACAAACTACTACCTC	chr12	0	MIMAT0000415	62997473	62997492	-
hsa-let-7i*	0.033737	0.0200745	up	1.10749	1.10749	0.147293	0.1	0.1	-3.23348	-3.08619	AGCAAGGCAGTAGCTTG	chr12	0	MIMAT0004585	62997533	62997548	-
hsa-miR-1	0.691446	0.630793	down	1.53085	-1.53085	-0.614329	9.15768	7.62102	-0.0925983	-0.706928	ATACATACTTCTTTACATTCC	chr18	0	MIMAT0000416	19409038	19409018	+
hsa-miR-100	0.236524	0.177739	down	1.82631	-1.82631	-0.868935	51.7831	41.1866	5.42856	4.55963	CACAAGTTCGGATCTACGG	chr11	0	MIMAT0000098	122022970	122022953	+
hsa-miR-100*	0.033737	0.0200745	up	1.10749	1.10749	0.147293	0.1	0.1	-3.23348	-3.08619	CATACCTATAGATACAAGCTT	chr11	0	MIMAT0004512	122023005	122022986	+
hsa-miR-101	0.0519323	0.0323818	down	2.49914	-2.49914	-1.32143	39.8316	26.1637	5.18919	3.86776	TTCAGTTATCACAGTACTGT	chr1	0	MIMAT0000099	65524183	65524164	+
hsa-miR-101*	0.033737	0.0200745	up	1.10749	1.10749	0.147293	0.1	0.1	-3.23348	-3.08619	AGCATCAGCACTGTGATA	chr1	0	MIMAT0004513	65524148	65524132	+
hsa-miR-103	0.159939	0.112706	down	1.23802	-1.23802	-0.308031	424.903	288.884	8.5285	8.22047	TCATAGCCCTGTACAATG	chr5	0	MIMAT0000101	167987970	167987953	+
hsa-miR-103-2*	0.033737	0.0200745	up	1.10749	1.10749	0.147293	0.1	0.1	-3.23348	-3.08619	CAAGGCAGCACTGTAA	chr20	0	MIMAT0009196	3898159	3898173	-
hsa-miR-103-as	0.033737	0.0200745	up	1.10749	1.10749	0.147293	0.1	0.1	-3.23348	-3.08619	AGCAGCATTGTACAGGG	chr5	0	MIMAT0007402	167987915	167987931	-
hsa-miR-105	0.643033	0.581926	down	1.14013	-1.14013	-0.189199	0.657782	0.243764	-2.79308	-2.98228	ACCACAGGAGTCTGAGC	chrX	0	MIMAT0000102	151560725	151560709	+
hsa-miR-105*	0.033737	0.0200745	up	1.10749	1.10749	0.147293	0.1	0.1	-3.23348	-3.08619	TAGCACATGCTCAAACATCC	chrX	0	MIMAT0004516	151560762	151560743	+
hsa-miR-106a*	0.033737	0.0200745	up	1.10749	1.10749	0.147293	0.1	0.1	-3.23348	-3.08619	GTAAGAAGTGCTTACATTGCAG	chrX	0	MIMAT0004517	133304298	133304278	+
hsa-miR-106b	0.0515289	0.0320444	down	1.43565	-1.43565	-0.521704	301.046	187.118	8.01383	7.49213	ATCTGCACTGTCAGCAC	chr7	0	MIMAT0000680	99691647	99691632	+
hsa-miR-106b*	0.198048	0.144394	down	1.41583	-1.41583	-0.501645	0.763272	0.1	-2.58454	-3.08619	GCAGCAAGTACCCAC	chr7	0	MIMAT0004672	99691688	99691675	+
hsa-miR-107	0.033737	0.0190266	down	1.38538	-1.38538	-0.470279	276.558	177.099	7.94199	7.47171	TGATAGCCCTGTACAATGCT	chr10	0	MIMAT0000104	91352575	91352557	+
hsa-miR-10a	0.246145	0.186228	down	1.39858	-1.39858	-0.483963	41.507	34.0511	5.15135	4.66739	CACAAATTCGGATCTACAGGG	chr17	0	MIMAT0000253	46657243	46657224	+
hsa-miR-10a*	0.174953	0.12482	up	1.32813	1.32813	0.409393	0.357186	0.743149	-3.13577	-2.72637	TATTCCCCTAGATACGAA	chr17	0	MIMAT0004555	46657283	46657267	+
hsa-miR-10b	0.033737	0.00813953	down	1.56977	-1.56977	-0.65055	77.8076	46.87	6.09493	5.44438	CACAAATTCGGTTCTACAGGG	chr2	0	MIMAT0000254	177015060	177015079	-
hsa-miR-10b*	0.159752	0.112438	up	1.14668	1.14668	0.197461	26.7645	31.1197	4.59802	4.79548	ATTCCCCTAGAATCGAATC	chr2	0	MIMAT0004556	177015100	177015117	-
hsa-miR-1178	0.033737	0.0200745	up	1.10749	1.10749	0.147293	0.1	0.1	-3.23348	-3.08619	CTAGGGAAGAACAGTGA	chr12	0	MIMAT0005823	120151514	120151499	+
hsa-miR-1179	0.033737	0.0200745	up	1.10749	1.10749	0.147293	0.1	0.1	-3.23348	-3.08619	CCAACCAATGAAAGAATG	chr15	0	MIMAT0005824	89151356	89151372	-
hsa-miR-1180	0.712758	0.657529	up	1.28886	1.28886	0.366093	8.97566	13.1392	2.05001	2.4161	ACACACCCACGCG	chr17	0	MIMAT0005825	19247880	19247869	+
hsa-miR-1181	0.10019	0.0667934	up	1.23146	1.23146	0.300367	183.978	215.906	7.4121	7.71247	CGGCTCGGGTGG	chr19	0	MIMAT0005826	10514167	10514157	+
hsa-miR-1182	0.249948	0.189471	up	1.15226	1.15226	0.204465	21.6754	25.9443	4.2848	4.48927	GTCACATCCCTCCCA	chr1	0	MIMAT0005827	231155657	231155644	+
hsa-miR-1183	0.528949	0.453204	up	1.11812	1.11812	0.161072	72.2028	67.4486	5.87654	6.03762	TGCCCACTCTCACCA	chr7	0	MIMAT0005828	21510736	21510749	-
hsa-miR-1184	0.033737	0.0200745	up	1.10749	1.10749	0.147293	0.1	0.1	-3.23348	-3.08619	GGAAGCCATCAAGTCG	chrX	0	MIMAT0005829	154687245	154687260	-
hsa-miR-1185	0.033737	0.0200745	up	1.10749	1.10749	0.147293	0.1	0.1	-3.23348	-3.08619	AACATACAAAGGGTATCCT	chr14	0	MIMAT0005798	101509330	101509348	-
hsa-miR-1193	0.033737	0.0200745	up	1.10749	1.10749	0.147293	0.1	0.1	-3.23348	-3.08619	GCACGTCACCGGT	chr14	0	MIMAT0015049	101496409	101496420	-
hsa-miR-1197	0.033737	0.0200745	up	1.10749	1.10749	0.147293	0.1	0.1	-3.23348	-3.08619	AGAAGTAGACCATGTGTC	chr14	0	MIMAT0005955	101491961	101491977	-
hsa-miR-1200	0.033737	0.0200745	up	1.10749	1.10749	0.147293	0.1	0.1	-3.23348	-3.08619	GAGGCTCAGAATGGC	chr7	0	MIMAT0005863	36958991	36958978	+
hsa-miR-1202	0.0952016	0.0629806	up	1.24781	1.24781	0.319395	943.791	1119.65	9.69943	10.0188	CTCCCCCACTGCA	chr6	0	MIMAT0005865	156267952	156267963	-
hsa-miR-1203	0.667558	0.607048	up	1.0879	1.0879	0.121543	0.325942	0.392371	-3.05406	-2.93251	GAGCTGCATCCTGGC	chr17	0	MIMAT0005866	46233814	46233801	+
hsa-miR-1204	0.033737	0.0200745	up	1.10749	1.10749	0.147293	0.1	0.1	-3.23348	-3.08619	ATAATGGAGACCAGGCC	chr8	0	MIMAT0005868	128808216	128808231	-
hsa-miR-1205	0.033737	0.0200745	up	1.10749	1.10749	0.147293	0.1	0.1	-3.23348	-3.08619	CTCAAAGCAAACCCTG	chr8	0	MIMAT0005869	128972891	128972905	-
hsa-miR-1206	0.033737	0.0200745	up	1.10749	1.10749	0.147293	0.1	0.1	-3.23348	-3.08619	GCTTAAACATCTACATGAAC	chr8	0	MIMAT0005870	129021149	129021167	-
hsa-miR-1207-3p	0.0698058	0.0445982	up	1.22757	1.22757	0.29581	0.1	0.375856	-3.23348	-2.93767	GAAATGAGGGCCAGC	chr8	0	MIMAT0005872	129061453	129061466	-
hsa-miR-1207-5p	0.100267	0.0669183	up	1.23787	1.23787	0.307865	1148.04	1320.13	10.0114	10.3192	CCCCTCCCAGCCT	chr8	0	MIMAT0005871	129061414	129061425	-
hsa-miR-1208	0.00197023	1.72827e-05	up	1.38658	1.38658	0.471534	26.7065	36.9472	4.60753	5.07907	TCCGCCTGTCTGAAC	chr8	0	MIMAT0005873	129162379	129162392	-
hsa-miR-122	0.285192	0.220774	up	1.52979	1.52979	0.613335	0.1	1.28659	-3.23348	-2.62014	CAAACACCATTGTCACACT	chr18	0	MIMAT0000421	56118324	56118341	-
hsa-miR-122*	0.033737	0.0200745	up	1.10749	1.10749	0.147293	0.1	0.1	-3.23348	-3.08619	TATTTAGTGTGATAATGGCGTT	chr18	0	MIMAT0004590	56118357	56118377	-
hsa-miR-1224-3p	0.033737	0.0200745	up	1.10749	1.10749	0.147293	0.1	0.1	-3.23348	-3.08619	CTGAGGAGAGAGGAGG	chr3	0	MIMAT0005459	183959263	183959277	-
hsa-miR-1224-5p	0.198048	0.144483	up	1.22379	1.22379	0.291352	518.016	578.707	8.81662	9.10797	CCACCTCCCGA	chr3	0	MIMAT0005458	183959202	183959211	-
hsa-miR-1225-3p	0.033737	0.0041521	up	1.28429	1.28429	0.360975	15.2244	17.5269	3.79245	4.15343	CTGGGGGCGGC	chr16	0	MIMAT0005573	2140285	2140276	+
hsa-miR-1225-5p	0.251439	0.190785	up	1.15242	1.15242	0.204663	1972.75	2309.28	10.7704	10.9751	CCCCCCACTGG	chr16	0	MIMAT0005572	2140217	2140208	+
hsa-miR-1226	0.033737	0.0200745	up	1.10749	1.10749	0.147293	0.1	0.1	-3.23348	-3.08619	CTAGGGAACACAGGG	chr3	0	MIMAT0005577	47891106	47891119	-
hsa-miR-1226*	0.0226344	0.000594511	up	1.3905	1.3905	0.475604	42.7823	57.1246	5.33705	5.81266	CCCCATCCAGG	chr3	0	MIMAT0005576	47891061	47891070	-
hsa-miR-1227	0.033737	0.0200745	up	1.10749	1.10749	0.147293	0.1	0.1	-3.23348	-3.08619	CTGGGGAAAAGGGTGG	chr19	0	MIMAT0005580	2234148	2234134	+
hsa-miR-1228	0.033737	0.00355472	up	1.19308	1.19308	0.254695	30.4169	34.9417	4.86563	5.12033	GGGGGGCGAGG	chr12	0	MIMAT0005583	57588348	57588357	-
hsa-miR-1228*	0.792279	0.75058	up	1.12352	1.12352	0.168026	1.65953	1.6718	-2.29108	-2.12305	CACACACCTGCC	chr12	0	MIMAT0005582	57588297	57588307	-
hsa-miR-1229	0.988095	0.983761	up	1.00604	1.00604	0.00868336	7.40289	7.06354	2.09572	2.1044	CTGTGGGAGGGC	chr5	0	MIMAT0005584	179225346	179225336	+
hsa-miR-1231	0.033737	0.0200745	up	1.10749	1.10749	0.147293	0.1	0.1	-3.23348	-3.08619	GCAGCTGTCCG	chr1	0	MIMAT0005586	201777753	201777762	-
hsa-miR-1233	0.033737	0.0200745	up	1.10749	1.10749	0.147293	0.1	0.1	-3.23348	-3.08619	CTGCGGGAGGAC	chr15	0	MIMAT0005588	34674351	34674340	+
hsa-miR-1234	0.21737	0.16128	up	1.10723	1.10723	0.146952	36.2477	38.5712	5.12634	5.27329	GTGGGGTGGGT	chr8	0	MIMAT0005589	145625557	145625548	+
hsa-miR-1236	0.033737	0.0200745	up	1.10749	1.10749	0.147293	0.1	0.1	-3.23348	-3.08619	CTGGAGAGACAAGGGG	chr6	0	MIMAT0005591	31924717	31924703	+
hsa-miR-1237	0.261504	0.198804	down	1.73219	-1.73219	-0.792594	9.93623	7.05393	2.61732	1.82472	CTGGGGGACGG	chr11	0	MIMAT0005592	64136166	64136175	-
hsa-miR-1238	0.559272	0.485275	down	1.26347	-1.26347	-0.337388	12.972	12.1175	3.44944	3.11205	GGGGCAGACAGAC	chr19	0	MIMAT0005593	10662867	10662878	-
hsa-miR-124	0.902447	0.880018	down	1.07679	-1.07679	-0.106737	2.9238	1.05694	-2.31441	-2.42115	GGCATTCACCGCGTGC	chr8	0	MIMAT0000422	65291771	65291786	-
hsa-miR-124*	0.033737	0.0200745	up	1.10749	1.10749	0.147293	0.1	0.1	-3.23348	-3.08619	ATCAAGGTCCGCTGTGA	chr8	0	MIMAT0004591	65291735	65291751	-
hsa-miR-1243	0.033737	0.0200745	up	1.10749	1.10749	0.147293	0.1	0.1	-3.23348	-3.08619	CACTCCTATAATTGATCCAG	chr4	0	MIMAT0005894	114028026	114028044	-
hsa-miR-1244	0.179268	0.128319	down	1.50747	-1.50747	-0.592128	1.31348	0.1	-2.49406	-3.08619	AACCATCTCATACAAACCA	chr2	0	MIMAT0005896	232578085	232578103	-
hsa-miR-1245	0.033737	0.0200745	up	1.10749	1.10749	0.147293	0.1	0.1	-3.23348	-3.08619	ATGTAGGCCTTTAGATCAC	chr2	0	MIMAT0005897	189842865	189842882	-
hsa-miR-1246	0.705686	0.648427	down	1.05038	-1.05038	-0.0709076	1301.14	1127.21	10.1331	10.0622	CCTGCTCCAAAAATCC	chr2	0	MIMAT0005898	177465736	177465722	+
hsa-miR-1247	0.033737	0.0200745	up	1.10749	1.10749	0.147293	0.1	0.1	-3.23348	-3.08619	TCCGGGGACGAACG	chr14	0	MIMAT0005899	102026684	102026672	+
hsa-miR-1248	0.574725	0.501204	down	1.40826	-1.40826	-0.493918	2.35577	1.19715	-1.57875	-2.07267	TTTAGCACAGTGCTTATACA	chr3	0	MIMAT0005900	186504472	186504490	-
hsa-miR-1249	0.158939	0.111536	up	1.09866	1.09866	0.135745	23.6768	25.4695	4.44564	4.58138	TGAAGAAGGGGGGGA	chr22	0	MIMAT0005901	45596896	45596883	+
hsa-miR-1250	0.033737	0.0200745	up	1.10749	1.10749	0.147293	0.1	0.1	-3.23348	-3.08619	AAAGGCCACATCCAGC	chr17	0	MIMAT0005902	79107039	79107025	+
hsa-miR-1251	0.033737	0.0200745	up	1.10749	1.10749	0.147293	0.1	0.1	-3.23348	-3.08619	AGCGCCTTTGGCAG	chr12	0	MIMAT0005903	97885699	97885711	-
hsa-miR-1252	0.033737	0.0200745	up	1.10749	1.10749	0.147293	0.1	0.1	-3.23348	-3.08619	TAAATGAATTCAATTTCCTTCT	chr12	0	MIMAT0005944	79813042	79813062	-
hsa-miR-1253	0.033737	0.0200745	up	1.10749	1.10749	0.147293	0.1	0.1	-3.23348	-3.08619	TGCAGGCTGATCTTCTT	chr17	0	MIMAT0005904	2651415	2651400	+
hsa-miR-1254	0.718982	0.665373	down	1.28717	-1.28717	-0.364203	13.3617	16.4227	3.1141	2.7499	ACTGCAGGCTCCAGC	chr10	0	MIMAT0005905	70519102	70519115	-
hsa-miR-1255a	0.033737	0.0200745	up	1.10749	1.10749	0.147293	0.1	0.1	-3.23348	-3.08619	AATCTACTTTCTTTGCTCATC	chr4	0	MIMAT0005906	102251508	102251489	+
hsa-miR-1255b	0.033737	0.0200745	up	1.10749	1.10749	0.147293	0.1	0.1	-3.23348	-3.08619	AACCACTTTCTTTGCTCA	chr1	0	MIMAT0005945	167967907	167967924	-
hsa-miR-1256	0.033737	0.0200745	up	1.10749	1.10749	0.147293	0.1	0.1	-3.23348	-3.08619	AGCTAGTGAGAAGTCAATG	chr1	0	MIMAT0005907	21314862	21314845	+
hsa-miR-1257	0.033737	0.0200745	up	1.10749	1.10749	0.147293	0.1	0.1	-3.23348	-3.08619	GGTCAGAACCCATCAT	chr20	0	MIMAT0005908	60528643	60528629	+
hsa-miR-1258	0.427339	0.353929	up	1.92134	1.92134	0.942113	3.41263	6.58095	-1.14522	-0.20311	TTCCACGACCTAATCCT	chr2	0	MIMAT0005909	180725626	180725611	+
hsa-miR-125a-3p	0.0484912	0.0299171	up	1.21932	1.21932	0.286078	202.482	223.561	7.54274	7.82881	GGCTCCCAAGAACCTCA	chr19	0	MIMAT0004602	52196565	52196580	-
hsa-miR-125a-5p	0.640779	0.579418	down	1.09684	-1.09684	-0.133355	64.0588	53.0865	5.78779	5.65443	TCACAGGTTAAAGGGTCTC	chr19	0	MIMAT0000443	52196527	52196544	-
hsa-miR-125b	0.448293	0.374561	down	1.24084	-1.24084	-0.311315	423.442	351.269	8.46191	8.1506	TCACAAGTTAGGGTCTC	chr11	0	MIMAT0000423	121970500	121970484	+
hsa-miR-125b-1*	0.349539	0.279129	down	1.52955	-1.52955	-0.613105	6.83691	6.14807	1.81084	1.19773	AGCTCCCAAGAGCCT	chr11	0	MIMAT0004592	121970540	121970527	+
hsa-miR-125b-2*	0.425441	0.351252	down	1.47255	-1.47255	-0.558314	13.2267	12.8644	3.43843	2.88011	GTCCCAAGAGCCTGA	chr21	0	MIMAT0004603	17962618	17962631	-
hsa-miR-126	0.0833258	0.0543323	down	1.36836	-1.36836	-0.452453	322.37	217.061	8.12445	7.67199	CGCATTATTACTCACGGT	chr9	0	MIMAT0000445	139565110	139565126	-
hsa-miR-126*	0.00572162	8.47091e-05	down	10.462	-10.462	-3.38708	7.32253	1.91457	1.92794	-1.45914	CGCGTACCAAAAGTAATAATG	chr9	0	MIMAT0000444	139565069	139565088	-
hsa-miR-1260	0.111895	0.0752508	down	1.29239	-1.29239	-0.370042	798.327	519.263	9.44086	9.07081	TGGTGGCAGAGGTGG	chr14	0	MIMAT0005911	77732578	77732591	-
hsa-miR-1260b	0.19756	0.143693	down	1.26656	-1.26656	-0.340912	409.189	276.698	8.44001	8.0991	ATGGTGGCAGTGGTG	chr11	0	MIMAT0015041	96074616	96074629	-
hsa-miR-1261	0.033737	0.00173755	up	1.50995	1.50995	0.594497	10.9203	13.2045	3.00971	3.60421	AAGCCAAAGCCTTATCC	chr11	0	MIMAT0005913	90602311	90602296	+
hsa-miR-1262	0.033737	0.0200745	up	1.10749	1.10749	0.147293	0.1	0.1	-3.23348	-3.08619	ATCCTTCTACAAATTCACCC	chr1	0	MIMAT0005914	68649235	68649217	+
hsa-miR-1263	0.033737	0.0200745	up	1.10749	1.10749	0.147293	0.1	0.1	-3.23348	-3.08619	ACTCAGTATGCCAGGG	chr3	0	MIMAT0005915	163889292	163889278	+
hsa-miR-1264	0.033737	0.0200745	up	1.10749	1.10749	0.147293	0.1	0.1	-3.23348	-3.08619	AACAGGTGCTCAAATAAGA	chrX	0	MIMAT0005791	113887176	113887193	-
hsa-miR-1265	0.033737	0.0200745	up	1.10749	1.10749	0.147293	0.1	0.1	-3.23348	-3.08619	AACAACACTTGACCACA	chr10	0	MIMAT0005918	14478594	14478609	-
hsa-miR-1266	0.0601582	0.0379946	up	1.15654	1.15654	0.209815	0.303225	0.34744	-3.2043	-2.99449	AGCCCTGTTCTACAGC	chr15	0	MIMAT0005920	52569348	52569334	+
hsa-miR-1267	0.033737	0.0200745	up	1.10749	1.10749	0.147293	0.1	0.1	-3.23348	-3.08619	TGGGGATTACACTTCAAC	chr13	0	MIMAT0005921	108183550	108183534	+
hsa-miR-1268	0.0386357	0.023413	up	1.34338	1.34338	0.425866	631.043	792.809	9.09145	9.51732	CCCCCACCACCAC	chr15	0	MIMAT0005922	22513250	22513239	+
hsa-miR-1269	0.033737	0.0200745	up	1.10749	1.10749	0.147293	0.1	0.1	-3.23348	-3.08619	CCAGTAGCACGGCT	chr4	0	MIMAT0005923	67142617	67142629	-
hsa-miR-127-3p	0.751479	0.70204	down	1.34372	-1.34372	-0.426234	6.68665	4.0448	-0.0325679	-0.458802	AGCCAAGCTCAGACGGAT	chr14	0	MIMAT0000446	100419129	100419146	-
hsa-miR-127-5p	0.761153	0.712746	up	1.02736	1.02736	0.0389448	0.436219	0.218397	-3.08518	-3.04623	ATCAGAGCCCTCTGA	chr14	0	MIMAT0004604	101349346	101349359	-
hsa-miR-1270	0.033737	0.0200745	up	1.10749	1.10749	0.147293	0.1	0.1	-3.23348	-3.08619	ACACAGCTCTTCCATATC	chr19	0	MIMAT0005924	20510115	20510098	+
hsa-miR-1271	0.033737	0.00293916	down	2.33395	-2.33395	-1.22277	2.26232	0.1	-1.86341	-3.08619	TGAGTGCTTGCTAGGTG	chr5	0	MIMAT0005796	175794969	175794984	-
hsa-miR-1272	0.033737	0.0200745	up	1.10749	1.10749	0.147293	0.1	0.1	-3.23348	-3.08619	TTTCAGAATTTGCTGCCA	chr15	0	MIMAT0005925	65054630	65054614	+
hsa-miR-1273	0.033737	0.0200745	up	1.10749	1.10749	0.147293	0.1	0.1	-3.23348	-3.08619	AAGAAAGAGTCTTGCTTTG	chr8	0	MIMAT0005926	101036309	101036292	+
hsa-miR-1273c	0.033737	0.0175794	up	1.31576	1.31576	0.395895	29.4593	39.7823	4.71696	5.11286	GACAGGGTCTCGTTTT	chr6	0	MIMAT0015017	155174510	155174524	-
hsa-miR-1273d	0.320775	0.252774	down	1.43714	-1.43714	-0.523199	15.0036	13.4957	3.69268	3.16948	ACTGCAGCCTCAACC	chr1	0	MIMAT0015090	10287796	10287809	-
hsa-miR-1273e	0.196739	0.142945	up	1.1644	1.1644	0.219581	115.792	123.577	6.62299	6.84257	TCCACTTCCTGGGTTC		0	MIMAT0018079
hsa-miR-1274a	0.0643278	0.0407842	down	1.31339	-1.31339	-0.393296	426.273	265.364	8.50765	8.11435	TGGCGCCTGAACAG	chr5	0	MIMAT0005927	41475752	41475764	-
hsa-miR-1274b	0.033737	0.00718455	down	1.38075	-1.38075	-0.465457	3686.27	2385.13	11.6913	11.2259	TGGCGCCCGAACA	chr19	0	MIMAT0005938	58024405	58024394	+
hsa-miR-1275	0.439402	0.365526	up	1.11356	1.11356	0.155175	419.74	417.891	8.49757	8.65274	GACAGCCTCTCCCC	chr6	0	MIMAT0005929	33967782	33967770	+
hsa-miR-1276	0.946895	0.933694	down	1.03143	-1.03143	-0.0446469	1.59848	1.21136	-2.41096	-2.45561	TGTCTCCACAGGGCT	chr15	0	MIMAT0005930	86313757	86313744	+
hsa-miR-1277	0.033737	0.0200745	up	1.10749	1.10749	0.147293	0.1	0.1	-3.23348	-3.08619	AAAATACATATATATCTACGTA	chrX	0	MIMAT0005933	117520404	117520424	-
hsa-miR-1278	0.033737	0.0200745	up	1.10749	1.10749	0.147293	0.1	0.1	-3.23348	-3.08619	ATAGATGATATGCACAGTACT	chr1	0	MIMAT0005936	193105684	193105703	-
hsa-miR-1279	0.033737	0.0200745	up	1.10749	1.10749	0.147293	0.1	0.1	-3.23348	-3.08619	AGAAAGAAGCAATATGA	chr12	0	MIMAT0005937	69666967	69666952	+
hsa-miR-128	0.033737	0.00456681	down	4.97114	-4.97114	-2.31358	16.494	6.9305	3.77342	1.45984	AAAGAGACCGGTTCACTGT	chr2	0	MIMAT0000424	136423018	136423036	-
hsa-miR-1280	0.465624	0.390743	down	1.06877	-1.06877	-0.0959487	121.085	95.5033	6.77292	6.67697	GGGTGGCAGCGG	chr3	0	MIMAT0005946	128081018	128081028	-
hsa-miR-1281	0.340949	0.270416	up	1.10137	1.10137	0.139301	31.791	33.818	4.92276	5.06206	GGGAGAGGAGGAGG	chr22	0	MIMAT0005939	41488553	41488565	-
hsa-miR-1282	0.033737	0.0200745	up	1.10749	1.10749	0.147293	0.1	0.1	-3.23348	-3.08619	AAGCAGAAAAAGGCAAAC	chr15	0	MIMAT0005940	44085884	44085868	+
hsa-miR-1283	0.033737	0.0200745	up	1.10749	1.10749	0.147293	0.1	0.1	-3.23348	-3.08619	AGAAAGCGCTTTCCTTT	chr19	0	MIMAT0005799	54191753	54191769	-
hsa-miR-1284	0.033737	0.0200745	up	1.10749	1.10749	0.147293	0.1	0.1	-3.23348	-3.08619	GAAAAGCCAGGGTCTG	chr3	0	MIMAT0005941	71591171	71591157	+
hsa-miR-1285	0.118275	0.0803195	down	1.17168	-1.17168	-0.228582	14.1709	11.9429	3.63345	3.40487	AGGTCTCACTTTGTTGC	chr2	0	MIMAT0005876	70480122	70480106	+
hsa-miR-1286	0.033737	0.0200745	up	1.10749	1.10749	0.147293	0.1	0.1	-3.23348	-3.08619	AGGGCTCATCTTGGTC	chr22	0	MIMAT0005877	20236723	20236709	+
hsa-miR-1287	0.765889	0.718301	down	1.13752	-1.13752	-0.185891	99.2751	38.2869	5.15713	4.97124	GACTCGAACCACTGAT	chr10	0	MIMAT0005878	100155011	100154997	+
hsa-miR-1288	0.503284	0.428601	up	1.06086	1.06086	0.0852346	122.863	116.042	6.77203	6.85726	TCTCCAGATCAGGGCA	chr17	0	MIMAT0005942	16185378	16185392	-
hsa-miR-1289	0.033737	0.0200745	up	1.10749	1.10749	0.147293	0.1	0.1	-3.23348	-3.08619	AAAATGCAGATTCCTGGA	chr5	0	MIMAT0005879	132763379	132763362	+
hsa-miR-129*	0.978622	0.972184	up	1.00376	1.00376	0.00541262	0.336704	0.1	-3.0916	-3.08619	ATACTTTTTGGGGTAAGGG	chr7	0	MIMAT0004548	127847977	127847994	-
hsa-miR-129-3p	0.033737	0.0200745	up	1.10749	1.10749	0.147293	0.1	0.1	-3.23348	-3.08619	ATGCTTTTTGGGGTAAGGG	chr11	0	MIMAT0004605	43603004	43603021	-
hsa-miR-129-5p	0.826095	0.792278	up	1.12313	1.12313	0.167528	5.69912	5.81439	0.985435	1.15296	GCAAGCCCAGACCGC	chr7	0	MIMAT0000242	127635171	127635185	-
hsa-miR-1290	0.223462	0.167065	down	1.13245	-1.13245	-0.179451	226.417	185.245	7.67276	7.49331	TCCCTGATCCAAAAATCC	chr1	0	MIMAT0005880	19223635	19223619	+
hsa-miR-1291	0.151962	0.106097	down	2.00323	-2.00323	-1.00233	8.24342	6.56781	2.31465	1.31232	ACTGCTGGTCTTCAGTC	chr12	0	MIMAT0005881	49048263	49048248	+
hsa-miR-1292	0.033737	0.0200745	up	1.10749	1.10749	0.147293	0.1	0.1	-3.23348	-3.08619	CAGCGTCTGCCGG	chr20	0	MIMAT0005943	2633438	2633449	-
hsa-miR-1293	0.033737	0.0200745	up	1.10749	1.10749	0.147293	0.1	0.1	-3.23348	-3.08619	GCACAAATCTCCAGACC	chr12	0	MIMAT0005883	50627955	50627940	+
hsa-miR-1294	0.033737	0.0200745	up	1.10749	1.10749	0.147293	0.1	0.1	-3.23348	-3.08619	AGACAACAATGCCAACC	chr5	0	MIMAT0005884	153726719	153726734	-
hsa-miR-1295	0.233508	0.175131	up	1.12727	1.12727	0.172833	19.0578	21.6302	4.11969	4.29252	TCACCCAGATCTGCG	chr1	0	MIMAT0005885	171070937	171070924	+
hsa-miR-1296	0.033737	0.0200745	up	1.10749	1.10749	0.147293	0.1	0.1	-3.23348	-3.08619	GGAGATGGAGCCAGG	chr10	0	MIMAT0005794	65132753	65132740	+
hsa-miR-1297	0.033737	0.0200745	up	1.10749	1.10749	0.147293	0.1	0.1	-3.23348	-3.08619	CACCTGAATTACTTGAA	chr13	0	MIMAT0005886	54886174	54886159	+
hsa-miR-1298	0.033737	0.0200745	up	1.10749	1.10749	0.147293	0.1	0.1	-3.23348	-3.08619	TACATCTGGACAGCCG	chrX	0	MIMAT0005800	113949674	113949688	-
hsa-miR-1299	0.396061	0.321944	up	1.0768	1.0768	0.106756	21.0362	22.541	4.2732	4.37995	TCCCTCACACAGAATTC	chr9	0	MIMAT0005887	69002321	69002306	+
hsa-miR-1301	0.033737	0.0200745	up	1.10749	1.10749	0.147293	0.1	0.1	-3.23348	-3.08619	GAAGTCACTCCCAGG	chr2	0	MIMAT0005797	25551579	25551566	+
hsa-miR-1302	0.033737	0.0200745	up	1.10749	1.10749	0.147293	0.1	0.1	-3.23348	-3.08619	TTTAGCATAAGTATGTCCCA	chr1	0	MIMAT0005890	30439	30458	-
hsa-miR-1303	0.033737	0.0114596	up	4.21129	4.21129	2.07426	1.66776	4.92655	-2.40945	-0.335192	AGAGCAAGACCCCGT	chr5	0	MIMAT0005891	154065395	154065408	-
hsa-miR-1304	0.033737	0.0200745	up	1.10749	1.10749	0.147293	0.1	0.1	-3.23348	-3.08619	CACATCTCACTGTAGCC	chr11	0	MIMAT0005892	93466880	93466865	+
hsa-miR-1305	0.0406246	0.0247074	up	1.18056	1.18056	0.239467	297.513	309.983	8.08301	8.32247	TCTCTCCCATTAGAGTTGA	chr4	0	MIMAT0005893	183090500	183090517	-
hsa-miR-1306	0.538847	0.463219	up	1.294	1.294	0.371842	14.1617	23.5609	3.52094	3.89278	CACCACCAGAGCCA	chr22	0	MIMAT0005950	20073640	20073652	-
hsa-miR-1307	0.0875928	0.0573067	up	1.3411	1.3411	0.423416	8.0975	8.43635	2.34193	2.76535	CACGACCGACGCC	chr10	0	MIMAT0005951	105154110	105154099	+
hsa-miR-130a	0.202622	0.148708	down	1.25311	-1.25311	-0.32551	196.428	134.846	7.40662	7.08111	ATGCCCTTTTAACATTGCA	chr11	0	MIMAT0000425	57408729	57408746	-
hsa-miR-130a*	0.033737	0.0200745	up	1.10749	1.10749	0.147293	0.1	0.1	-3.23348	-3.08619	GCAGACAGTAGCACAATG	chr11	0	MIMAT0004593	57408696	57408712	-
hsa-miR-130b	0.419103	0.344351	down	1.14062	-1.14062	-0.18982	45.0645	32.7218	5.24273	5.05291	ATGCCCTTTCATCATTGC	chr22	0	MIMAT0000691	22007648	22007664	-
hsa-miR-130b*	0.033737	0.0200745	up	1.10749	1.10749	0.147293	0.1	0.1	-3.23348	-3.08619	GTAGTGCAACAGGGAAAGA	chr22	0	MIMAT0004680	22007608	22007625	-
hsa-miR-132	0.033737	0.0108508	down	4.10428	-4.10428	-2.03713	11.1976	6.36982	2.90727	0.870145	CGACCATGGCTGTAGA	chr17	0	MIMAT0000426	1953281	1953267	+
hsa-miR-132*	0.033737	0.0200745	up	1.10749	1.10749	0.147293	0.1	0.1	-3.23348	-3.08619	AGTAACAATCGAAAGCCACG	chr17	0	MIMAT0004594	1953245	1953227	+
hsa-miR-1321	0.905669	0.884183	down	1.08654	-1.08654	-0.119745	8.98037	9.43735	2.02509	1.90535	ATCACATTCACCTCCCT	chrX	0	MIMAT0005952	85090839	85090854	-
hsa-miR-1322	0.033737	0.0200745	up	1.10749	1.10749	0.147293	0.1	0.1	-3.23348	-3.08619	CAGCATCAGCAGCATC	chr8	0	MIMAT0005953	10682951	10682937	+
hsa-miR-1323	0.00444066	5.74542e-05	up	22.1433	22.1433	4.4688	7.06798	14.4746	-1.4922	2.9766	AGAAAATGCCCCTCAGT	chr19	0	MIMAT0005795	54175238	54175253	-
hsa-miR-1324	0.033737	0.0200745	up	1.10749	1.10749	0.147293	0.1	0.1	-3.23348	-3.08619	GAAAGTGCATAGAATTCTGT	chr3	0	MIMAT0005956	75679979	75679997	-
hsa-miR-133a	0.807296	0.769372	down	1.04784	-1.04784	-0.0674248	0.325416	0.1	-3.01876	-3.08619	CAGCTGGTTGAAGGGGA	chr18	0	MIMAT0000427	19405732	19405716	+
hsa-miR-133b	0.877955	0.851	down	1.16682	-1.16682	-0.222587	5.88171	5.30135	-0.73251	-0.955097	TAGCTGGTTGAAGGGGACC	chr6	0	MIMAT0000770	52013789	52013807	-
hsa-miR-134	0.033737	0.00152786	up	1.40194	1.40194	0.48742	164.43	207.327	7.17048	7.6579	CCCCTCTGGTCAA	chr14	0	MIMAT0000447	101521041	101521052	-
hsa-miR-135a	0.033737	0.0200745	up	1.10749	1.10749	0.147293	0.1	0.1	-3.23348	-3.08619	TCACATAGGAATAAAAAGCCATA	chr3	0	MIMAT0000428	52328273	52328251	+
hsa-miR-135a*	0.0496279	0.0307635	up	1.24891	1.24891	0.320672	98.3475	113.947	6.4072	6.72787	CGCCACGGCTCCA	chr3	0	MIMAT0004595	52328311	52328300	+
hsa-miR-135b	0.033737	0.00442145	down	6.05792	-6.05792	-2.59882	77.2993	31.1955	5.91855	3.31973	TCACATAGGAATGAAAAGCCATA	chr1	0	MIMAT0000758	205417467	205417446	+
hsa-miR-135b*	0.033737	0.0200745	up	1.10749	1.10749	0.147293	0.1	0.1	-3.23348	-3.08619	CCCATGGCTTTTAGC	chr1	0	MIMAT0004698	205417505	205417492	+
hsa-miR-136	0.667306	0.606331	down	1.42008	-1.42008	-0.505974	4.60313	2.4992	-0.583418	-1.08939	TCCATCATCAAAACAAATGGAGT	chr14	0	MIMAT0000448	101351054	101351075	-
hsa-miR-136*	0.033737	0.0200745	up	1.10749	1.10749	0.147293	0.1	0.1	-3.23348	-3.08619	AGACTCATTTGAGACGATGAT	chr14	0	MIMAT0004606	101351089	101351108	-
hsa-miR-137	0.720336	0.667153	up	1.16768	1.16768	0.223645	0.502027	0.849155	-2.90031	-2.67666	CTACGCGTATTCTTAAGCAA	chr1	0	MIMAT0000429	98284294	98284275	+
hsa-miR-138	0.179268	0.128423	up	1.07772	1.07772	0.107979	0.320964	0.1	-3.19417	-3.08619	CGGCCTGATTCACA	chr3	0	MIMAT0000430	44155735	44155748	-
hsa-miR-138-1*	0.033737	0.0200745	up	1.10749	1.10749	0.147293	0.1	0.1	-3.23348	-3.08619	GGCCCTGGTGTTG	chr3	0	MIMAT0004607	44155776	44155787	-
hsa-miR-138-2*	0.033737	0.0108238	up	4.88239	4.88239	2.28759	2.79806	6.71679	-1.54194	0.745645	AACCCTGGTGTCGTGA	chr16	0	MIMAT0004596	56892493	56892507	-
hsa-miR-139-3p	0.320571	0.252379	down	1.07678	-1.07678	-0.106725	16.9566	14.8906	3.9627	3.85597	ACTCCAACAGGGCCG	chr11	0	MIMAT0004552	72326171	72326158	+
hsa-miR-139-5p	0.283781	0.219474	down	1.94394	-1.94394	-0.958986	4.00064	0.394193	-1.73172	-2.6907	CTGGAGACACGTGCAC	chr11	0	MIMAT0000250	72326134	72326120	+
hsa-miR-140-3p	0.0890097	0.0583638	down	2.02273	-2.02273	-1.01631	39.0296	25.4863	5.12592	4.10961	CCGTGGTTCTACCCT	chr16	0	MIMAT0004597	69967052	69967065	-
hsa-miR-140-5p	0.116078	0.078658	down	1.93217	-1.93217	-0.950222	34.2916	24.4332	4.97844	4.02822	CTACCATAGGGTAAAACCACT	chr16	0	MIMAT0000431	68524508	68524528	-
hsa-miR-141	0.196739	0.142952	down	1.29488	-1.29488	-0.372818	1066.04	662.866	9.77056	9.39774	CCATCTTTACCAGACAG	chr12	0	MIMAT0000432	7073324	7073339	-
hsa-miR-141*	0.374366	0.302394	down	1.53009	-1.53009	-0.613621	1.7767	0.49365	-2.19294	-2.80656	TCCAACACTGTACTGGAA	chr12	0	MIMAT0004598	7073281	7073297	-
hsa-miR-142-3p	0.033737	0.0051119	down	2.1557	-2.1557	-1.10816	553.808	291.556	8.90657	7.79841	TCCATAAAGTAGGAAACACTACA	chr17	0	MIMAT0000434	56408666	56408645	+
hsa-miR-142-5p	0.033737	0.00640245	down	5.67719	-5.67719	-2.50518	53.1669	24.208	5.50666	3.00148	AGTAGTGCTTTCTACTTTA	chr17	0	MIMAT0000433	56408628	56408611	+
hsa-miR-143	0.221217	0.164781	down	2.29127	-2.29127	-1.19615	54.2555	44.7268	5.10689	3.91074	GAGCTACAGTGCTTC	chr5	0	MIMAT0000435	148808548	148808561	-
hsa-miR-143*	0.93949	0.925068	down	1.06636	-1.06636	-0.0926978	4.10591	3.27199	-1.2849	-1.3776	ACCAGAGATGCAGCACT	chr5	0	MIMAT0004599	148808513	148808528	-
hsa-miR-144	0.336758	0.266847	down	3.01859	-3.01859	-1.59388	41.6932	50.8609	3.83047	2.2366	AGTACATCATCTATACTGTA	chr17	0	MIMAT0000436	27188621	27188603	+
hsa-miR-144*	0.53991	0.464922	up	1.72169	1.72169	0.783822	2.70603	5.6228	-1.53342	-0.749596	CTTACAGTATATGATGATATCC	chr17	0	MIMAT0004600	27188586	27188566	+
hsa-miR-145	0.585484	0.518509	down	1.24428	-1.24428	-0.315312	290.708	222.901	7.55501	7.2397	AGGGATTCCTGGGAAAAC	chr5	0	MIMAT0000437	148810230	148810246	-
hsa-miR-145*	0.342976	0.272275	down	2.23317	-2.23317	-1.15909	5.50058	3.1839	0.0666172	-1.09248	AGAACAGTATTTCCAGGAATC	chr5	0	MIMAT0004601	148810264	148810283	-
hsa-miR-1468	0.033737	0.0200745	up	1.10749	1.10749	0.147293	0.1	0.1	-3.23348	-3.08619	CAGCGAAACAGGCA	chrX	0	MIMAT0006789	63005914	63005902	+
hsa-miR-1469	0.0584826	0.0368509	up	1.18446	1.18446	0.24423	42.4625	49.3612	5.30778	5.55201	GGAGCCCGCGC	chr15	0	MIMAT0007347	96876502	96876511	-
hsa-miR-146a	0.033737	0.00225105	down	3.7537	-3.7537	-1.90831	76.3788	27.6283	6.00441	4.09609	AACCCATGGAATTCAGTTC	chr5	0	MIMAT0000449	159912383	159912400	-
hsa-miR-146a*	0.033737	0.0200745	up	1.10749	1.10749	0.147293	0.1	0.1	-3.23348	-3.08619	CTGAAGAACTGAATTTCAGAGG	chr5	0	MIMAT0004608	159912416	159912436	-
hsa-miR-146b-3p	0.033737	0.0200745	up	1.10749	1.10749	0.147293	0.1	0.1	-3.23348	-3.08619	CCAGAACTGAGTCCAC	chr10	0	MIMAT0004766	104196320	104196334	-
hsa-miR-146b-5p	0.033737	0.0025354	down	2.11264	-2.11264	-1.07905	62.7487	29.9718	5.68274	4.60369	AGCCTATGGAATTCAGTTC	chr10	0	MIMAT0002809	104186270	104186288	-
hsa-miR-147	0.033737	0.0200745	up	1.10749	1.10749	0.147293	0.1	0.1	-3.23348	-3.08619	GCAGAAGCATTTCCACAC	chr9	0	MIMAT0000251	123007322	123007306	+
hsa-miR-1470	0.771613	0.72649	up	1.16829	1.16829	0.224397	2.11909	2.27132	-2.10161	-1.87721	CGGGGTGCACGG	chr19	0	MIMAT0007348	15560369	15560379	-
hsa-miR-1471	0.262239	0.199881	up	1.25103	1.25103	0.323115	165.23	202.337	7.15286	7.47597	ACACCTGGCTCCACA	chr2	0	MIMAT0007349	232756973	232756960	+
hsa-miR-147b	0.033737	0.0200745	up	1.10749	1.10749	0.147293	0.1	0.1	-3.23348	-3.08619	TAGCAGAAGCATTTCCGC	chr15	0	MIMAT0004928	45725301	45725317	-
hsa-miR-148a	0.033737	0.0019047	down	1.71357	-1.71357	-0.777009	139.03	76.9731	6.93919	6.16218	ACAAAGTTCTGTAGTGCACT	chr7	0	MIMAT0000243	25989603	25989585	+
hsa-miR-148a*	0.033737	0.0200745	up	1.10749	1.10749	0.147293	0.1	0.1	-3.23348	-3.08619	AGTCGGAGTGTCTCAG	chr7	0	MIMAT0004549	25989565	25989551	+
hsa-miR-148b	0.033737	0.0145147	down	2.09229	-2.09229	-1.06508	22.2843	12.6152	4.323	3.25792	ACAAAGTTCTGTGATGCAC	chr12	0	MIMAT0000759	54731066	54731083	-
hsa-miR-148b*	0.033737	0.0200745	up	1.10749	1.10749	0.147293	0.1	0.1	-3.23348	-3.08619	GCCTGAGTGTATAACAGAA	chr12	0	MIMAT0004699	54731028	54731045	-
hsa-miR-149	0.262239	0.199938	down	1.94374	-1.94374	-0.958837	29.895	21.9222	4.36429	3.40545	GGGAGTGAAGACACGGAG	chr2	0	MIMAT0000450	241395438	241395454	-
hsa-miR-149*	0.033737	0.00796418	up	1.42162	1.42162	0.507538	15.211	21.2798	3.67264	4.18018	GCACAGCCCCCGT	chr2	0	MIMAT0004609	241395482	241395493	-
hsa-miR-150	0.0374307	0.022546	down	2.55812	-2.55812	-1.35509	159.829	73.2438	6.85466	5.49958	CACTGGTACAAGGGTTGG	chr19	0	MIMAT0000451	50004078	50004062	+
hsa-miR-150*	0.033737	0.0104268	up	1.3073	1.3073	0.386593	172.559	207.193	7.28653	7.67313	CTGTCCCCCAGGC	chr19	0	MIMAT0004610	50004113	50004102	+
hsa-miR-151-3p	0.154125	0.10782	down	1.30262	-1.30262	-0.381422	31.5493	23.5521	4.83473	4.45331	CCTCAAGGAGCTTCAGT	chr8	0	MIMAT0000757	141742729	141742713	+
hsa-miR-151-5p	0.558138	0.483883	down	1.12346	-1.12346	-0.167953	95.3195	77.1158	6.35067	6.18272	ACTAGACTGTGAGCTCC	chr8	0	MIMAT0004697	141742693	141742678	+
hsa-miR-152	0.122947	0.0839417	down	1.99871	-1.99871	-0.999071	20.3373	11.7922	3.90256	2.90349	CCAAGTTCTGTCATGC	chr17	0	MIMAT0000438	46114600	46114586	+
hsa-miR-153	0.033737	0.0200745	up	1.10749	1.10749	0.147293	0.1	0.1	-3.23348	-3.08619	GATCACTTTTGTGACTATGC	chr2	0	MIMAT0000439	220158907	220158888	+
hsa-miR-1537	0.033737	0.0200745	up	1.10749	1.10749	0.147293	0.1	0.1	-3.23348	-3.08619	ACAACTGTAACTAGACGG	chr1	0	MIMAT0007399	236016360	236016344	+
hsa-miR-1538	0.033737	0.0200745	up	1.10749	1.10749	0.147293	0.1	0.1	-3.23348	-3.08619	AGGAACAGCAGCAGC	chr16	0	MIMAT0007400	69599771	69599758	+
hsa-miR-1539	0.877673	0.850085	down	1.08638	-1.08638	-0.11953	1.92734	1.61045	-2.11808	-2.23761	GGGCATCTGGGACG	chr18	0	MIMAT0007401	47013780	47013792	-
hsa-miR-154	0.52032	0.445298	up	1.05124	1.05124	0.0720961	0.380649	0.1	-3.15828	-3.08619	CGAAGGCAACACGGATAAC	chr14	0	MIMAT0000452	101526110	101526127	-
hsa-miR-154*	0.691289	0.630144	down	1.10968	-1.10968	-0.15014	0.576732	0.1	-2.93605	-3.08619	AATAGGTCAACCGTGTATGA	chr14	0	MIMAT0000453	101526145	101526163	-
hsa-miR-155	0.033737	0.0154705	down	1.34464	-1.34464	-0.427219	83.9107	56.721	6.18325	5.75604	ACCCCTATCACGATTAG	chr21	0	MIMAT0000646	26946302	26946317	-
hsa-miR-155*	0.033737	0.0200745	up	1.10749	1.10749	0.147293	0.1	0.1	-3.23348	-3.08619	TGTTAATGCTAATATGTAGGAG	chr21	0	MIMAT0004658	26946335	26946355	-
hsa-miR-15a	0.180522	0.129818	down	1.22277	-1.22277	-0.290149	227.336	167.017	7.66291	7.37276	CACAAACCATTATGTGCTGCT	chr13	0	MIMAT0000068	50623289	50623270	+
hsa-miR-15a*	0.033737	0.0200745	up	1.10749	1.10749	0.147293	0.1	0.1	-3.23348	-3.08619	TGAGGCAGCACAATATGGC	chr13	0	MIMAT0004488	50623326	50623309	+
hsa-miR-15b	0.114837	0.0777333	down	1.38334	-1.38334	-0.468155	705.332	433.458	9.17305	8.7049	TGTAAACCATGATGTGCTGC	chr3	0	MIMAT0000417	160122398	160122416	-
hsa-miR-15b*	0.892331	0.867544	down	1.02309	-1.02309	-0.0329332	0.251301	0.1	-3.05325	-3.08619	TAGAGCAGCAAATAATGATTCG	chr3	0	MIMAT0004586	160122434	160122454	-
hsa-miR-16	0.223462	0.167121	down	1.24169	-1.24169	-0.312308	980.604	698.342	9.72015	9.40784	CGCCAATATTTACGTGCTG	chr3	0	MIMAT0000069	160122545	160122563	-
hsa-miR-16-1*	0.033737	0.0200745	up	1.10749	1.10749	0.147293	0.1	0.1	-3.23348	-3.08619	TCAGCAGCACAGTTA	chr13	0	MIMAT0004489	50623185	50623172	+
hsa-miR-16-2*	0.0331712	0.00094567	down	4.85963	-4.85963	-2.28085	3.78764	0.743153	0.0853814	-2.19546	TAAAGCAGCACAGTAATATTGG	chr3	0	MIMAT0004518	160122586	160122606	-
hsa-miR-17	0.109969	0.0738752	down	1.38095	-1.38095	-0.465666	224.114	145.511	7.61033	7.14466	CTACCTGCACTGTAAGC	chr13	0	MIMAT0000070	92002878	92002894	-
hsa-miR-17*	0.033737	0.0197564	down	2.46426	-2.46426	-1.30116	17.212	9.7662	3.84512	2.54396	CTACAAGTGCCTTCAC	chr13	0	MIMAT0000071	92002916	92002930	-
hsa-miR-181a	0.24547	0.185538	down	1.21014	-1.21014	-0.275176	132.485	99.4294	6.83535	6.56017	ACTCACCGACAGCGT	chr1	0	MIMAT0000256	198828218	198828204	+
hsa-miR-181a*	0.443216	0.369671	down	1.23064	-1.23064	-0.299404	0.910069	0.1	-2.78678	-3.08619	GGTACAATCAACGGTCGA	chr1	0	MIMAT0000270	198828257	198828241	+
hsa-miR-181a-2*	0.846823	0.815872	down	1.02428	-1.02428	-0.0346171	0.309629	0.1	-3.05157	-3.08619	GGTACAGTCAACGGTCA	chr9	0	MIMAT0004558	127454803	127454818	-
hsa-miR-181b	0.846465	0.814289	down	1.0264	-1.0264	-0.0375867	32.8524	30.5218	4.8745	4.83691	ACCCACCGACAGCA	chr1	0	MIMAT0000257	198828059	198828046	+
hsa-miR-181c	0.14415	0.0996825	down	2.38891	-2.38891	-1.25635	3.14993	0.750466	-1.20816	-2.46451	ACTCACCGACAGGTTGAAT	chr19	0	MIMAT0000258	13985543	13985560	-
hsa-miR-181c*	0.959596	0.948372	up	1.00643	1.00643	0.00924653	0.443091	0.1	-3.09543	-3.08619	GTCCACTCAACGGTCG	chr19	0	MIMAT0004559	13985584	13985598	-
hsa-miR-181d	0.76817	0.721564	down	1.20675	-1.20675	-0.271123	7.85444	7.92832	1.70273	1.4316	ACCCACCGACAACAATG	chr19	0	MIMAT0002821	13985731	13985746	-
hsa-miR-182	0.0537735	0.0336478	down	3.39936	-3.39936	-1.76526	4.61588	1.21233	0.039579	-1.72569	AGTGTGAGTTCTACCAT	chr7	0	MIMAT0000259	129410268	129410253	+
hsa-miR-182*	0.033737	0.0200745	up	1.10749	1.10749	0.147293	0.1	0.1	-3.23348	-3.08619	TAGTTGGCAAGTCTAGAACC	chr7	0	MIMAT0000260	129410309	129410291	+
hsa-miR-1825	0.244737	0.184805	down	1.80229	-1.80229	-0.849832	13.0572	10.2819	3.40708	2.55725	GGAGAGGAGGGCAC	chr20	0	MIMAT0006765	30825638	30825650	-
hsa-miR-1827	0.033737	0.0200745	up	1.10749	1.10749	0.147293	0.1	0.1	-3.23348	-3.08619	ATTCAATCTACTGCCTCA	chr12	0	MIMAT0006767	100583711	100583727	-
hsa-miR-183	0.453127	0.378931	down	1.54545	-1.54545	-0.628024	25.921	18.681	4.11735	3.48933	AGTGAATTCTACCAGTGCCA	chr7	0	MIMAT0000261	129414792	129414774	+
hsa-miR-183*	0.0332179	0.000971284	up	5.54079	5.54079	2.47009	2.68596	5.49624	-1.37371	1.09638	TTATGGCCCTTCGGT	chr7	0	MIMAT0004560	129414831	129414818	+
hsa-miR-184	0.143294	0.098986	up	3.14554	3.14554	1.65331	3.36387	6.04115	-1.54716	0.106144	ACCCTTATCAGTTCTCCGTCCA	chr15	0	MIMAT0000454	79502183	79502203	-
hsa-miR-185	0.0712669	0.0456358	down	2.26622	-2.26622	-1.18029	31.5265	21.4663	4.83487	3.65458	TCAGGAACTGCCTTTCT	chr22	0	MIMAT0000455	20020682	20020697	-
hsa-miR-185*	0.033737	0.0200745	up	1.10749	1.10749	0.147293	0.1	0.1	-3.23348	-3.08619	GACCAGAGGAAAGCCAG	chr22	0	MIMAT0004611	20020717	20020732	-
hsa-miR-186	0.033737	0.00144998	down	6.58444	-6.58444	-2.71906	15.9876	7.24093	3.7059	0.986838	AGCCCAAAAGGAGAATTCTTT	chr1	0	MIMAT0000456	71533349	71533330	+
hsa-miR-186*	0.033737	0.0200745	up	1.10749	1.10749	0.147293	0.1	0.1	-3.23348	-3.08619	CCCAAAAAATTCACCTTTGGGC	chr1	0	MIMAT0004612	71533388	71533368	+
hsa-miR-187	0.033737	0.0200745	up	1.10749	1.10749	0.147293	0.1	0.1	-3.23348	-3.08619	CCGGCTGCAACACA	chr18	0	MIMAT0000262	33484872	33484860	+
hsa-miR-187*	0.779073	0.734652	down	1.194	-1.194	-0.255801	8.6624	9.33563	2.11939	1.86359	GCCCGGGTCCTGT	chr18	0	MIMAT0004561	33484836	33484825	+
hsa-miR-188-3p	0.033737	0.0200745	up	1.10749	1.10749	0.147293	0.1	0.1	-3.23348	-3.08619	TGCAAACCCTGCATGTG	chrX	0	MIMAT0004613	49768167	49768182	-
hsa-miR-188-5p	0.033737	0.0139636	up	1.31553	1.31553	0.395639	296.4	363.315	8.046	8.44164	CCCTCCACCATGC	chrX	0	MIMAT0000457	49768132	49768143	-
hsa-miR-18a	0.033737	0.0135106	down	3.75613	-3.75613	-1.90925	27.3185	14.6834	4.59955	2.6903	CTATCTGCACTAGATGCA	chr13	0	MIMAT0000072	92003016	92003032	-
hsa-miR-18a*	0.033737	0.0200745	up	1.10749	1.10749	0.147293	0.1	0.1	-3.23348	-3.08619	CCAGAAGGAGCACTTA	chr13	0	MIMAT0002891	92003059	92003073	-
hsa-miR-18b	0.0893213	0.0586987	down	2.76478	-2.76478	-1.46716	8.44225	4.85616	2.31998	0.852816	CTAACTGCACTAGATGCACC	chrX	0	MIMAT0001412	133304098	133304080	+
hsa-miR-18b*	0.033737	0.0200745	up	1.10749	1.10749	0.147293	0.1	0.1	-3.23348	-3.08619	GCCAGAAGGGGCAT	chrX	0	MIMAT0004751	133304140	133304128	+
hsa-miR-190	0.033737	0.0200745	up	1.10749	1.10749	0.147293	0.1	0.1	-3.23348	-3.08619	ACCTAATATATCAAACATATCA	chr15	0	MIMAT0000458	63116171	63116191	-
hsa-miR-1908	0.033737	0.0200745	up	1.10749	1.10749	0.147293	0.1	0.1	-3.23348	-3.08619	GACCAATCGCCGTC	chr11	0	MIMAT0007881	61582664	61582652	+
hsa-miR-1909	0.033737	0.0200745	up	1.10749	1.10749	0.147293	0.1	0.1	-3.23348	-3.08619	CGGTGAGCACCCG	chr19	0	MIMAT0007883	1816227	1816216	+
hsa-miR-1909*	0.172196	0.122727	down	2.19818	-2.19818	-1.13631	5.26441	2.56285	-0.248485	-1.38479	CAGGGCAGGCACC	chr19	0	MIMAT0007882	1816193	1816182	+
hsa-miR-190b	0.033737	0.0200745	up	1.10749	1.10749	0.147293	0.1	0.1	-3.23348	-3.08619	AACCCAATATCAAACATATCA	chr1	0	MIMAT0004929	154166171	154166152	+
hsa-miR-191	0.033737	0.0200745	up	1.10749	1.10749	0.147293	0.1	0.1	-3.23348	-3.08619	CAGCTGCTTTTGGGA	chr3	0	MIMAT0000440	49058088	49058075	+
hsa-miR-191*	0.349539	0.278766	down	1.59766	-1.59766	-0.67596	12.6917	11.1321	3.38056	2.7046	GGGGACGAAATCCAAG	chr3	0	MIMAT0001618	49058129	49058115	+
hsa-miR-1910	0.033737	0.0200745	up	1.10749	1.10749	0.147293	0.1	0.1	-3.23348	-3.08619	AGGCGGCAGGCAC	chr16	0	MIMAT0007884	85775258	85775247	+
hsa-miR-1911	0.033737	0.0200745	up	1.10749	1.10749	0.147293	0.1	0.1	-3.23348	-3.08619	CCCAACAGACATGGC	chrX	0	MIMAT0007885	113997764	113997777	-
hsa-miR-1911*	0.033737	0.0200745	up	1.10749	1.10749	0.147293	0.1	0.1	-3.23348	-3.08619	GGAGACCACAATGCC	chrX	0	MIMAT0007886	113997798	113997811	-
hsa-miR-1912	0.033737	0.0200745	up	1.10749	1.10749	0.147293	0.1	0.1	-3.23348	-3.08619	TTCACACTGCATGCTCT	chrX	0	MIMAT0007887	113886070	113886085	-
hsa-miR-1913	0.033737	0.0200745	up	1.10749	1.10749	0.147293	0.1	0.1	-3.23348	-3.08619	TGGCAGCAGCGGA	chr6	0	MIMAT0007888	166922911	166922900	+
hsa-miR-1914	0.033737	0.0200745	up	1.10749	1.10749	0.147293	0.1	0.1	-3.23348	-3.08619	CAGAAGTGGGCCGG	chr20	0	MIMAT0007889	62572851	62572839	+
hsa-miR-1914*	0.162851	0.115115	up	1.09745	1.09745	0.134154	186.643	188.125	7.42055	7.5547	CCTCCCAGTGCGG	chr20	0	MIMAT0007890	62572888	62572877	+
hsa-miR-1915	0.0451767	0.027674	up	1.28363	1.28363	0.360231	2130.75	2481.34	10.8628	11.223	CCCGCCGCGTC	chr10	0	MIMAT0007892	21785556	21785547	+
hsa-miR-1915*	0.033737	0.0169114	up	1.18176	1.18176	0.240938	0.1	0.348817	-3.23348	-2.99254	GGCCCGGGCAGC	chr10	0	MIMAT0007891	21785523	21785513	+
hsa-miR-192	0.377871	0.305777	down	1.79763	-1.79763	-0.846098	8.56526	5.73867	1.9512	1.1051	GGCTGTCAATTCATAGGTC	chr11	0	MIMAT0000222	64658652	64658635	+
hsa-miR-192*	0.033737	0.0200745	up	1.10749	1.10749	0.147293	0.1	0.1	-3.23348	-3.08619	CTGTGACCTATGGAATTGG	chr11	0	MIMAT0004543	64658696	64658679	+
hsa-miR-193a-3p	0.185735	0.133962	down	1.34179	-1.34179	-0.424159	76.896	53.2235	5.98956	5.56541	ACTGGGACTTTGTAGGC	chr17	0	MIMAT0000459	29887075	29887090	-
hsa-miR-193a-5p	0.0075525	0.0001325	up	1.29379	1.29379	0.371603	20.7254	25.4337	4.24084	4.61244	TCATCTCGCCCGC	chr17	0	MIMAT0004614	29887045	29887056	-
hsa-miR-193b	0.407571	0.33279	up	1.17408	1.17408	0.231528	112.089	117.033	6.56598	6.79751	AGCGGGACTTTGAGGG	chr16	0	MIMAT0002819	14397881	14397895	-
hsa-miR-193b*	0.0434255	0.0265136	up	1.23112	1.23112	0.299973	31.1313	38.0451	4.79224	5.09222	TCATCTCGCCCTC	chr16	0	MIMAT0004767	14397847	14397858	-
hsa-miR-194	0.403473	0.329149	down	1.67482	-1.67482	-0.744005	2.4943	0.7552	-1.69311	-2.43711	TCCACATGGAGTTGCT	chr1	0	MIMAT0000460	220291534	220291519	+
hsa-miR-194*	0.00143834	9.46276e-06	up	5.82045	5.82045	2.54113	2.54095	5.61867	-1.01831	1.52282	CAGATAACAGCAGCCCC	chr11	0	MIMAT0004671	64658898	64658883	+
hsa-miR-195	0.294124	0.228763	down	1.30288	-1.30288	-0.38171	73.6626	57.6216	5.97008	5.58837	GCCAATATTTCTGTGCTGC	chr17	0	MIMAT0000461	6920968	6920951	+
hsa-miR-195*	0.714313	0.659487	up	1.03556	1.03556	0.0504158	0.21424	0.1	-3.1366	-3.08619	GGAGCAGCACAGCCA	chr17	0	MIMAT0004615	6921007	6920994	+
hsa-miR-196a	0.470552	0.39591	down	2.13516	-2.13516	-1.09434	17.8577	8.50068	1.91259	0.818249	CCCAACAACATGAAACTACC	chr12	0	MIMAT0000226	54385548	54385567	-
hsa-miR-196a*	0.033737	0.0200745	up	1.10749	1.10749	0.147293	0.1	0.1	-3.23348	-3.08619	CTCAGGCAGTTTCTT	chr12	0	MIMAT0004562	54385591	54385604	-
hsa-miR-196b	0.579147	0.51014	down	1.60636	-1.60636	-0.683799	10.9676	7.21882	1.94028	1.25649	CCCAACAACAGGAAACTACC	chr7	0	MIMAT0001080	27209134	27209116	+
hsa-miR-196b*	0.033737	0.0200745	up	1.10749	1.10749	0.147293	0.1	0.1	-3.23348	-3.08619	GAAGGCAGTGTCGTG	chr7	0	MIMAT0009201	27209169	27209156	+
hsa-miR-197	0.588334	0.523273	up	1.08643	1.08643	0.119589	20.5546	21.678	4.27541	4.395	GCTGGGTGGAGAAGGTG	chr1	0	MIMAT0000227	110141568	110141583	-
hsa-miR-1972	0.921797	0.90293	up	1.01176	1.01176	0.0168734	73.2664	68.1133	6.06807	6.08494	TGAGCCACTGTGCC	chr16	0	MIMAT0009447	70064304	70064317	-
hsa-miR-1973	0.275005	0.211681	down	1.12186	-1.12186	-0.165891	976.08	755.424	9.7358	9.56991	TATGCTACCTTTGCACG	chr4	0	MIMAT0009448	117220909	117220924	-
hsa-miR-1976	0.033737	0.0200745	up	1.10749	1.10749	0.147293	0.1	0.1	-3.23348	-3.08619	ACAGCAAGGAGGGCA	chr1	0	MIMAT0009451	26881071	26881084	-
hsa-miR-198	0.033737	0.0103805	up	1.34304	1.34304	0.425506	72.2118	89.9686	6.01954	6.44504	GAACCTATCTCCCCTC	chr3	0	MIMAT0000228	120114541	120114527	+
hsa-miR-199a-3p	0.606525	0.544011	down	1.16446	-1.16446	-0.219656	429.258	342.752	8.36875	8.1491	TAACCAATGTGCAGACTACT	chr1	0	MIMAT0000232	172113765	172113746	+
hsa-miR-199a-5p	0.358347	0.287358	down	1.38618	-1.38618	-0.471119	98.5427	70.6713	6.13579	5.66467	GAACAGGTAGTCTGAACAC	chr1	0	MIMAT0000231	170380350	170380332	+
hsa-miR-199b-5p	0.10666	0.0714962	down	1.64573	-1.64573	-0.718725	64.3531	40.8197	5.64428	4.92556	GAACAGATAGTCTAAACACTGG	chr9	0	MIMAT0000263	130046868	130046847	+
hsa-miR-19a	0.0566772	0.0355475	down	1.49205	-1.49205	-0.577296	178.594	113.541	7.32893	6.75164	TCAGTTTTGCATAGATTTGCA	chr13	0	MIMAT0000073	92003196	92003215	-
hsa-miR-19a*	0.033737	0.0200745	up	1.10749	1.10749	0.147293	0.1	0.1	-3.23348	-3.08619	TGTAGTGCAACTATGCAAAAC	chr13	0	MIMAT0004490	92003160	92003179	-
hsa-miR-19b	0.0525611	0.0328507	down	1.42344	-1.42344	-0.50938	512.042	320.245	8.80955	8.30017	TCAGTTTTGCATGGATTTGC	chr13	0	MIMAT0000074	92003502	92003521	-
hsa-miR-19b-1*	0.634842	0.573585	up	1.09942	1.09942	0.136741	0.661663	0.210811	-3.01064	-2.8739	GCTGGATGCAAACCTGC	chr13	0	MIMAT0004491	92003468	92003483	-
hsa-miR-19b-2*	0.033737	0.0200745	up	1.10749	1.10749	0.147293	0.1	0.1	-3.23348	-3.08619	TGAAATGCAAACCTGCAAAACT	chrX	0	MIMAT0004492	133303740	133303720	+
hsa-miR-200a	0.033737	0.0077974	down	1.94531	-1.94531	-0.959998	175.533	82.0729	7.16394	6.20395	ACATCGTTACCAGACAGT	chr1	0	MIMAT0000682	1103301	1103317	-
hsa-miR-200a*	0.348759	0.27763	down	1.41348	-1.41348	-0.49925	12.7943	10.0028	3.21618	2.71693	TCCAGCACTGTCCGGT	chr1	0	MIMAT0001620	1103265	1103279	-
hsa-miR-200b	0.0515289	0.0320549	down	1.53092	-1.53092	-0.614397	661.275	382.555	9.11034	8.49594	TCATCATTACCAGGCAG	chr1	0	MIMAT0000318	1102546	1102561	-
hsa-miR-200b*	0.675515	0.614778	down	1.07083	-1.07083	-0.0987301	16.0343	13.5144	3.76881	3.67008	TCCAATGCTGCCCAG	chr1	0	MIMAT0004571	1102512	1102525	-
hsa-miR-200c	0.480777	0.405919	down	1.16882	-1.16882	-0.225058	866.172	540.246	9.33381	9.10875	TCCATCATTACCCGG	chr12	0	MIMAT0000617	7072914	7072927	-
hsa-miR-200c*	0.592727	0.528168	up	1.0701	1.0701	0.0977444	0.270754	0.212677	-3.10522	-3.00748	CCAAACACTGCTGGGTA	chr12	0	MIMAT0004657	7072872	7072887	-
hsa-miR-202	0.033737	0.00535517	up	1.16596	1.16596	0.221517	23.3184	26.1356	4.39586	4.61738	TTCCCATGCCCTATA	chr10	0	MIMAT0002811	135061097	135061084	+
hsa-miR-202*	0.033737	0.0200745	up	1.10749	1.10749	0.147293	0.1	0.1	-3.23348	-3.08619	CAAAGAAGTATATGCATAGGA	chr10	0	MIMAT0002810	135061063	135061044	+
hsa-miR-203	0.0906053	0.0596088	down	2.00441	-2.00441	-1.00317	820.721	421.281	9.17388	8.1707	CTAGTGGTCCTAAACATT	chr14	0	MIMAT0000264	104583811	104583827	-
hsa-miR-204	0.112209	0.0756259	up	2.45098	2.45098	1.29336	0.343561	2.07106	-3.11449	-1.82113	AGGCATAGGATGACAAAGGG	chr9	0	MIMAT0000265	73424944	73424926	+
hsa-miR-205	0.033737	0.00544002	down	1.62543	-1.62543	-0.700817	4179.44	2343.37	11.8562	11.1554	CAGACTCCGGTGGAAT	chr1	0	MIMAT0000266	209605518	209605532	-
hsa-miR-205*	0.033737	0.00286711	down	5.89798	-5.89798	-2.56022	22.9708	9.59192	4.30498	1.74476	GAACTTCACTCCACTGA	chr1	0	MIMAT0009197	209605553	209605568	-
hsa-miR-2052	0.033737	0.0200745	up	1.10749	1.10749	0.147293	0.1	0.1	-3.23348	-3.08619	ACATTACTGTTATCAAAACA	chr8	0	MIMAT0009977	75617930	75617948	-
hsa-miR-2053	0.033737	0.0200745	up	1.10749	1.10749	0.147293	0.1	0.1	-3.23348	-3.08619	GTAAATAGAGGTTTAATTAACAC	chr8	0	MIMAT0009978	113655783	113655804	-
hsa-miR-206	0.888005	0.86204	up	1.07415	1.07415	0.103191	1.27524	1.364	-2.6122	-2.50901	CCACACACTTCCTTAC	chr6	0	MIMAT0000462	52009206	52009220	-
hsa-miR-208a	0.033737	0.0200745	up	1.10749	1.10749	0.147293	0.1	0.1	-3.23348	-3.08619	ACAAGCTTTTTGCTCGTCTT	chr14	0	MIMAT0000241	22927709	22927690	+
hsa-miR-208b	0.033737	0.0200745	up	1.10749	1.10749	0.147293	0.1	0.1	-3.23348	-3.08619	ACAAACCTTTTGTTCGTCTTA	chr14	0	MIMAT0004960	23887262	23887243	+
hsa-miR-20a	0.187783	0.135621	down	1.26662	-1.26662	-0.340987	448.106	303.849	8.57359	8.2326	CTACCTGCACTATAAGCAC	chr13	0	MIMAT0000075	92003331	92003348	-
hsa-miR-20a*	0.365714	0.294603	down	1.27446	-1.27446	-0.349887	1.243	0.316726	-2.59836	-2.94825	CTTTAAGTGCTCATAATGCAG	chr13	0	MIMAT0004493	92003364	92003383	-
hsa-miR-20b	0.033737	0.00971405	down	1.68978	-1.68978	-0.756837	95.004	52.3314	6.36735	5.61052	CTACCTGCACTATGAGCAC	chrX	0	MIMAT0001413	133303866	133303849	+
hsa-miR-20b*	0.033737	0.0200745	up	1.10749	1.10749	0.147293	0.1	0.1	-3.23348	-3.08619	CTGGAAGTGCCCAT	chrX	0	MIMAT0004752	133303903	133303891	+
hsa-miR-21	0.878823	0.852484	down	1.02463	-1.02463	-0.035101	14761.3	11040.2	13.4814	13.4463	TCAACATCAGTCTGATAAGC	chr17	0	MIMAT0000076	57918637	57918655	-
hsa-miR-21*	0.564924	0.491622	down	1.08844	-1.08844	-0.122259	71.7726	61.0533	5.9545	5.83224	ACAGCCCATCGACTG	chr17	0	MIMAT0004494	57918679	57918692	-
hsa-miR-210	0.360003	0.289476	down	1.19501	-1.19501	-0.257018	129.961	96.9611	6.77899	6.52197	TCAGCCGCTGTCACAC	chr11	0	MIMAT0000267	568175	568161	+
hsa-miR-211	0.033737	0.0200745	up	1.10749	1.10749	0.147293	0.1	0.1	-3.23348	-3.08619	AGGCGAAGGATGACAAAGGGA	chr15	0	MIMAT0000268	31357281	31357262	+
hsa-miR-2110	0.033737	0.0200745	up	1.10749	1.10749	0.147293	0.1	0.1	-3.23348	-3.08619	CACTCAGCGGCCG	chr10	0	MIMAT0010133	115933892	115933881	+
hsa-miR-2113	0.033737	0.0200745	up	1.10749	1.10749	0.147293	0.1	0.1	-3.23348	-3.08619	GTGACAGAGCCAAGC	chr6	0	MIMAT0009206	98472469	98472482	-
hsa-miR-2114	0.033737	0.0200745	up	1.10749	1.10749	0.147293	0.1	0.1	-3.23348	-3.08619	GACCGCTTCAAGGAA	chrX	0	MIMAT0011156	149396259	149396272	-
hsa-miR-2114*	0.352662	0.282026	down	1.43565	-1.43565	-0.521704	1.02487	0.1	-2.56448	-3.08619	AAGTCCCTTGCTTGAGG	chrX	0	MIMAT0011157	149396292	149396307	-
hsa-miR-2115	0.033737	0.0200745	up	1.10749	1.10749	0.147293	0.1	0.1	-3.23348	-3.08619	TCCATCAGGAGTCATGG	chr3	0	MIMAT0011158	48357891	48357876	+
hsa-miR-2115*	0.033737	0.0200745	up	1.10749	1.10749	0.147293	0.1	0.1	-3.23348	-3.08619	CTAGCCTCCATGAATTCT	chr3	0	MIMAT0011159	48357928	48357912	+
hsa-miR-2116	0.033737	0.0200745	up	1.10749	1.10749	0.147293	0.1	0.1	-3.23348	-3.08619	AGACCTCCTATGCTAAGAA	chr15	0	MIMAT0011160	59463415	59463398	+
hsa-miR-2116*	0.796786	0.756015	up	1.02724	1.02724	0.0387792	0.228908	0.1	-3.12497	-3.08619	GGGAGTTCTTGGCATG	chr15	0	MIMAT0011161	59463452	59463438	+
hsa-miR-2117	0.223462	0.167002	down	1.52266	-1.52266	-0.606598	1.57361	0.342995	-2.39895	-3.00554	CTGTCCTTGGCAAAGA	chr17	0	MIMAT0011162	41522230	41522244	-
hsa-miR-212	0.000632244	2.31084e-06	up	1.39948	1.39948	0.484891	13.3819	16.1705	3.52434	4.00923	GGCCGTGACTGGAGAC	chr17	0	MIMAT0000269	1953655	1953641	+
hsa-miR-214	0.699626	0.641835	down	1.13398	-1.13398	-0.181398	50.8822	47.4127	5.29447	5.11308	ACTGCCTGTCTGT	chr1	0	MIMAT0000271	172108029	172108018	+
hsa-miR-214*	0.588334	0.523393	down	1.11782	-1.11782	-0.160683	0.685822	0.1	-2.9255	-3.08619	GCACAGCAAGTGTAGACA	chr1	0	MIMAT0004564	172107988	172107972	+
hsa-miR-215	0.254681	0.193431	down	1.54554	-1.54554	-0.62811	1.478	0.1	-2.45808	-3.08619	GTCTGTCAATTCATAGGTCAT	chr1	0	MIMAT0000272	220291241	220291222	+
hsa-miR-216a	0.033737	0.0200745	up	1.10749	1.10749	0.147293	0.1	0.1	-3.23348	-3.08619	TCACAGTTGCCAGCTG	chr2	0	MIMAT0000273	56216124	56216110	+
hsa-miR-216b	0.033737	0.0200745	up	1.10749	1.10749	0.147293	0.1	0.1	-3.23348	-3.08619	TCACATTTGCCTGCAG	chr2	0	MIMAT0004959	56227880	56227866	+
hsa-miR-217	0.033737	0.0200745	up	1.10749	1.10749	0.147293	0.1	0.1	-3.23348	-3.08619	TCCAATCAGTTCCTGAT	chr2	0	MIMAT0000274	56210158	56210143	+
hsa-miR-218	0.108418	0.0727543	down	1.59088	-1.59088	-0.669822	1.41565	0.1	-2.41637	-3.08619	ACATGGTTAGATCAAGCACA	chr4	0	MIMAT0000275	20529923	20529942	-
hsa-miR-218-1*	0.033737	0.0200745	up	1.10749	1.10749	0.147293	0.1	0.1	-3.23348	-3.08619	CCATGGTGCTTGACG	chr4	0	MIMAT0004565	20529973	20529986	-
hsa-miR-218-2*	0.033737	0.0200745	up	1.10749	1.10749	0.147293	0.1	0.1	-3.23348	-3.08619	CGCGGTGCTTGACA	chr5	0	MIMAT0004566	168195238	168195226	+
hsa-miR-219-1-3p	0.033737	0.0200745	up	1.10749	1.10749	0.147293	0.1	0.1	-3.23348	-3.08619	CGGGACGTCCAGAC	chr6	0	MIMAT0004567	33175682	33175694	-
hsa-miR-219-2-3p	0.033737	0.0200745	up	1.10749	1.10749	0.147293	0.1	0.1	-3.23348	-3.08619	ACAGATGTCCAGCCAC	chr9	0	MIMAT0004675	131154979	131154965	+
hsa-miR-219-5p	0.989606	0.986164	up	1.0019	1.0019	0.0027364	0.34846	0.1	-3.08892	-3.08619	AGAATTGCGTTTGGACAATCA	chr6	0	MIMAT0000276	33175632	33175652	-
hsa-miR-22	0.755069	0.706498	down	1.05552	-1.05552	-0.0779581	496.335	420.366	8.80089	8.72293	ACAGTTCTTCAACTGGCAG	chr17	0	MIMAT0000077	1617270	1617253	+
hsa-miR-22*	0.033737	0.00249051	down	3.97118	-3.97118	-1.98957	3.24333	0.345601	-0.944852	-2.93442	TAAAGCTTGCCACTGAAG	chr17	0	MIMAT0004495	1617232	1617216	+
hsa-miR-221	0.0480552	0.0295778	down	1.72321	-1.72321	-0.785099	97.8976	57.5872	6.41159	5.62649	GAAACCCAGCAGACAATGT	chrX	0	MIMAT0000278	45605671	45605654	+
hsa-miR-221*	0.0594679	0.0375152	down	3.65613	-3.65613	-1.87032	5.20017	1.6349	0.450518	-1.4198	AAATCTACATTGTATGCCAGG	chrX	0	MIMAT0004568	45605630	45605611	+
hsa-miR-222	0.132508	0.0907603	down	1.35127	-1.35127	-0.43432	60.4914	42.8044	5.72687	5.29255	ACCCAGTAGCCAG	chrX	0	MIMAT0000279	45606509	45606498	+
hsa-miR-222*	0.033737	0.0200745	up	1.10749	1.10749	0.147293	0.1	0.1	-3.23348	-3.08619	AGGATCTACACTGGCTA	chrX	0	MIMAT0004569	45606472	45606457	+
hsa-miR-223	0.262224	0.199543	down	1.49662	-1.49662	-0.581705	883.673	801.946	9.54273	8.96102	TGGGGTATTTGACAAACTGAC	chrX	0	MIMAT0000280	65238781	65238800	-
hsa-miR-223*	0.033737	0.0200745	up	1.10749	1.10749	0.147293	0.1	0.1	-3.23348	-3.08619	AACTCAGCTTGTCAAATACACG	chrX	0	MIMAT0004570	65238738	65238758	-
hsa-miR-224	0.385486	0.312785	down	1.35143	-1.35143	-0.434482	167.818	93.7379	6.77191	6.33742	AACGGAACCACTAGTGACTT	chrX	0	MIMAT0000281	151127077	151127059	+
hsa-miR-224*	0.848415	0.818646	down	1.16969	-1.16969	-0.226125	12.063	8.32439	1.98816	1.76203	TGTAGTCACTAGGGCAC	chrX	0	MIMAT0009198	151127124	151127109	+
hsa-miR-2276	0.033737	0.00130174	up	1.4623	1.4623	0.548238	66.493	92.5613	5.92704	6.47528	CCTCGCCTCTGACA	chr13	0	MIMAT0011775	24736617	24736629	-
hsa-miR-2277-3p	0.142396	0.0980186	up	1.63906	1.63906	0.712867	0.518937	1.3225	-3.05779	-2.34492	GAGCCAGGCAGGG	chr5	0	MIMAT0011777	92956480	92956468	+
hsa-miR-2277-5p	0.033737	0.0200745	up	1.10749	1.10749	0.147293	0.1	0.1	-3.23348	-3.08619	GACTGGCAGCGCT	chr5	0	MIMAT0017352	92956442	92956431	+
hsa-miR-2278	0.033737	0.0200745	up	1.10749	1.10749	0.147293	0.1	0.1	-3.23348	-3.08619	CCAGGCAACACACAC	chr9	0	MIMAT0011778	97572267	97572280	-
hsa-miR-2355-3p	0.033737	0.0200745	up	1.10749	1.10749	0.147293	0.1	0.1	-3.23348	-3.08619	ATCTCCAAACAGCAAGG	chr2	0	MIMAT0017950	207974785	207974770	+
hsa-miR-2355-5p	0.033737	0.0200745	up	1.10749	1.10749	0.147293	0.1	0.1	-3.23348	-3.08619	TTGTCCATTGTATCTGGG	chr2	0	MIMAT0016895	207974741	207974724	+
hsa-miR-23a	0.033737	0.0150695	down	1.38584	-1.38584	-0.47076	1676.34	1031.87	10.536	10.0653	GGAAATCCCTGGCAATGT	chr19	0	MIMAT0000078	13947465	13947449	+
hsa-miR-23a*	0.745396	0.694722	down	1.12538	-1.12538	-0.170414	14.0406	14.5597	3.60207	3.43165	AAATCCCATCCCCAG	chr19	0	MIMAT0004496	13947430	13947417	+
hsa-miR-23b	0.151245	0.105363	down	1.41014	-1.41014	-0.495835	811.077	513.655	9.38861	8.89278	GGTAATCCCTGGCAATG	chr9	0	MIMAT0000418	97847552	97847567	-
hsa-miR-23b*	0.991234	0.989061	up	1.00699	1.00699	0.0100553	2.62037	1.93662	-0.896062	-0.886007	AAATCAGCATGCCAGGAACC	chr9	0	MIMAT0004587	97847512	97847530	-
hsa-miR-23c	0.033737	0.0200745	up	1.10749	1.10749	0.147293	0.1	0.1	-3.23348	-3.08619	GGGTAATCACTGGCAA	chrX	0	MIMAT0018000	20035292	20035278	+
hsa-miR-24	0.288993	0.224138	down	1.16553	-1.16553	-0.220982	1158.05	862.569	10.0045	9.78356	CTGTTCCTGCTGAACTGA	chr9	0	MIMAT0000080	97848350	97848367	-
hsa-miR-24-1*	0.142396	0.0980534	down	2.76663	-2.76663	-1.46813	3.65004	1.69848	-0.268276	-1.73641	ACTGATATCAGCTCAGTAGGC	chr9	0	MIMAT0000079	96888131	96888151	-
hsa-miR-24-2*	0.033737	0.0200745	up	1.10749	1.10749	0.147293	0.1	0.1	-3.23348	-3.08619	CTGTGTTTCAGCTCA	chr19	0	MIMAT0004497	13947134	13947121	+
hsa-miR-25	0.04532	0.027795	down	1.47357	-1.47357	-0.559319	248.432	154.952	7.74923	7.18991	TCAGACCGAGACAAGTGC	chr7	0	MIMAT0000081	99691255	99691239	+
hsa-miR-25*	0.033737	0.0200745	up	1.10749	1.10749	0.147293	0.1	0.1	-3.23348	-3.08619	CAATTGCCCAAGTCTCC	chr7	0	MIMAT0004498	99691216	99691201	+
hsa-miR-26a	0.033737	0.0183429	down	1.44431	-1.44431	-0.530384	488.18	263.553	8.55374	8.02336	AGCCTATCCTGGATT	chr3	0	MIMAT0000082	38010911	38010925	-
hsa-miR-26a-1*	0.033737	0.0200745	up	1.10749	1.10749	0.147293	0.1	0.1	-3.23348	-3.08619	CGTGCAAGTAACCAAGAATAG	chr3	0	MIMAT0004499	38010945	38010964	-
hsa-miR-26a-2*	0.033737	0.0200745	up	1.10749	1.10749	0.147293	0.1	0.1	-3.23348	-3.08619	GAAACAAGTAATCAAGAATAGG	chr12	0	MIMAT0004681	58218464	58218444	+
hsa-miR-26b	0.0540391	0.0338534	down	1.43905	-1.43905	-0.525114	245.952	159.765	7.7457	7.22059	ACCTATCCTGAATTACTTGA	chr2	0	MIMAT0000083	219267382	219267400	-
hsa-miR-26b*	0.033737	0.0200745	up	1.10749	1.10749	0.147293	0.1	0.1	-3.23348	-3.08619	GAGCCAAGTAATGGAGAACA	chr2	0	MIMAT0004500	219267418	219267436	-
hsa-miR-27a	0.179736	0.12889	down	1.23162	-1.23162	-0.300551	1232.24	807.76	10.0467	9.74615	GCGGAACTTAGCCACTG	chr19	0	MIMAT0000084	13947324	13947309	+
hsa-miR-27a*	0.033737	0.0200745	up	1.10749	1.10749	0.147293	0.1	0.1	-3.23348	-3.08619	TGCTCACAAGCAGCTA	chr19	0	MIMAT0004501	13947284	13947270	+
hsa-miR-27b	0.121774	0.0830522	down	1.37902	-1.37902	-0.463638	663.631	418.847	9.09672	8.63309	GCAGAACTTAGCCACTGT	chr9	0	MIMAT0000419	97847791	97847807	-
hsa-miR-27b*	0.033737	0.0200745	up	1.10749	1.10749	0.147293	0.1	0.1	-3.23348	-3.08619	GTTCACCAATCAGCTAA	chr9	0	MIMAT0004588	97847751	97847766	-
hsa-miR-28-3p	0.310849	0.242908	down	1.34911	-1.34911	-0.432011	1.5918	0.534051	-2.22513	-2.65714	TCCAGGAGCTCACA	chr3	0	MIMAT0004502	188406631	188406643	-
hsa-miR-28-5p	0.0876607	0.0574152	down	2.17314	-2.17314	-1.11978	35.6975	25.1163	5.01954	3.89976	CTCAATAGACTGTGAGCTCC	chr3	0	MIMAT0000085	188406584	188406603	-
hsa-miR-2861	0.180522	0.129849	up	1.21658	1.21658	0.282828	3431.97	3939.31	11.6279	11.9107	CCGCCCACCGC	chr9	0	MIMAT0013802	130548259	130548268	-
hsa-miR-2909	0.033737	0.0200745	up	1.10749	1.10749	0.147293	0.1	0.1	-3.23348	-3.08619	CCAAGAGATGTTGGCC	chr17	0	MIMAT0013863	35391051	35391065	-
hsa-miR-296-3p	0.033737	0.0200745	up	1.10749	1.10749	0.147293	0.1	0.1	-3.23348	-3.08619	GGAGAGCCTCCAC	chr20	0	MIMAT0004679	57392738	57392727	+
hsa-miR-296-5p	0.561575	0.487683	down	1.3704	-1.3704	-0.454592	5.8052	5.22327	1.15921	0.704615	ACAGGATTGAGGGGGG	chr20	0	MIMAT0000690	56826098	56826083	+
hsa-miR-297	0.033737	0.0200745	up	1.10749	1.10749	0.147293	0.1	0.1	-3.23348	-3.08619	CATGCACATGCACACAT	chr4	0	MIMAT0004450	111781761	111781746	+
hsa-miR-298	0.211928	0.156157	up	1.14718	1.14718	0.198088	22.9296	26.2088	4.36512	4.56321	TGGGAGAACCTCCCTG	chr20	0	MIMAT0004901	57393314	57393300	+
hsa-miR-299-3p	0.905669	0.884483	up	1.09323	1.09323	0.128604	3.64464	4.53926	-0.998148	-0.869544	AAGCGGTTTACCATCCCA	chr14	0	MIMAT0000687	101490174	101490190	-
hsa-miR-299-5p	0.697849	0.638675	up	1.16176	1.16176	0.216313	0.708109	0.412409	-2.91913	-2.70282	ATGTATGTGGGACGGTAAAC	chr14	0	MIMAT0002890	101490140	101490158	-
hsa-miR-29a	0.166634	0.118032	down	1.33154	-1.33154	-0.413094	490.278	325.895	8.69753	8.28444	TAACCGATTTCAGATGGTGC	chr7	0	MIMAT0000086	130561568	130561550	+
hsa-miR-29a*	0.033737	0.0200745	up	1.10749	1.10749	0.147293	0.1	0.1	-3.23348	-3.08619	CTGAACACCAAAAGAAATCAGT	chr7	0	MIMAT0004503	130561530	130561510	+
hsa-miR-29b	0.0814481	0.0529889	down	1.48395	-1.48395	-0.569439	322.364	202.841	8.09661	7.52717	AACACTGATTTCAAATGGTGC	chr1	0	MIMAT0000100	207975861	207975841	+
hsa-miR-29b-1*	0.921797	0.902604	down	1.03072	-1.03072	-0.043655	0.828446	0.383693	-2.71563	-2.75929	TCTAAACCACCATATGAAACCAG	chr7	0	MIMAT0004514	130562250	130562229	+
hsa-miR-29b-2*	0.033737	0.0200745	up	1.10749	1.10749	0.147293	0.1	0.1	-3.23348	-3.08619	CTAAGCCACCATGTGA	chr1	0	MIMAT0004515	207975819	207975805	+
hsa-miR-29c	0.0940226	0.0619944	down	1.49125	-1.49125	-0.576522	205.326	137.047	7.46703	6.89051	TAACCGATTTCAAATGGTGCTA	chr1	0	MIMAT0000681	207975271	207975251	+
hsa-miR-29c*	0.419757	0.345734	down	1.76049	-1.76049	-0.815979	3.38387	1.78054	-0.643154	-1.45913	GAACACCAGGAGAAATCGGT	chr1	0	MIMAT0004673	207975233	207975215	+
hsa-miR-300	0.033737	0.0200745	up	1.10749	1.10749	0.147293	0.1	0.1	-3.23348	-3.08619	AGAGAGAGTCTGCCCT	chr14	0	MIMAT0004903	101507758	101507772	-
hsa-miR-301a	0.0940506	0.0620817	down	2.04375	-2.04375	-1.03122	34.5255	19.1701	4.76499	3.73377	GCTTTGACAATACTATTGCAC	chr17	0	MIMAT0000688	54583351	54583331	+
hsa-miR-301b	0.544096	0.469323	down	1.31115	-1.31115	-0.390837	1.66744	0.355786	-2.37867	-2.7695	GCTTTGACAATATCATTGCAC	chr22	0	MIMAT0004958	22007317	22007336	-
hsa-miR-302a	0.033737	0.0200745	up	1.10749	1.10749	0.147293	0.1	0.1	-3.23348	-3.08619	TCACCAAAACATGGAAGCAC	chr4	0	MIMAT0000684	113569404	113569386	+
hsa-miR-302a*	0.033737	0.0200745	up	1.10749	1.10749	0.147293	0.1	0.1	-3.23348	-3.08619	AGCAAGTACATCCACGTTT	chr4	0	MIMAT0000683	113569366	113569349	+
hsa-miR-302b	0.033737	0.0200745	up	1.10749	1.10749	0.147293	0.1	0.1	-3.23348	-3.08619	CTACTAAAACATGGAAGCACT	chr4	0	MIMAT0000715	113569709	113569690	+
hsa-miR-302b*	0.033737	0.0200745	up	1.10749	1.10749	0.147293	0.1	0.1	-3.23348	-3.08619	GAAAGCACTTCCATGTTAAAG	chr4	0	MIMAT0000714	113569672	113569653	+
hsa-miR-302c	0.033737	0.0200745	up	1.10749	1.10749	0.147293	0.1	0.1	-3.23348	-3.08619	CCACTGAAACATGGAAGCAC	chr4	0	MIMAT0000717	113569583	113569565	+
hsa-miR-302c*	0.149457	0.104008	up	1.74436	1.74436	0.802701	0.920249	1.86033	-2.81474	-2.01204	CAGCAGGTACCCCC	chr4	0	MIMAT0000716	113569547	113569535	+
hsa-miR-302d	0.033737	0.0200745	up	1.10749	1.10749	0.147293	0.1	0.1	-3.23348	-3.08619	ACACTCAAACATGGAAGCA	chr4	0	MIMAT0000718	113569225	113569208	+
hsa-miR-302d*	0.033737	0.0200745	up	1.10749	1.10749	0.147293	0.1	0.1	-3.23348	-3.08619	GCAAGTGCCTCCAT	chr4	0	MIMAT0004685	113569186	113569174	+
hsa-miR-302e	0.033737	0.0200745	up	1.10749	1.10749	0.147293	0.1	0.1	-3.23348	-3.08619	AAGCATGGAAGCACTTA	chr11	0	MIMAT0005931	7256003	7256018	-
hsa-miR-302f	0.033737	0.0200745	up	1.10749	1.10749	0.147293	0.1	0.1	-3.23348	-3.08619	AAACATGGAAGCAATTA	chr18	0	MIMAT0005932	27878903	27878918	-
hsa-miR-3065-3p	0.198553	0.145287	down	1.77737	-1.77737	-0.829742	1.43014	0.1	-2.25645	-3.08619	CTCCAACAATATCCTGGT	chr17	0	MIMAT0015378	79099732	79099748	-
hsa-miR-3065-5p	0.033737	0.0200745	up	1.10749	1.10749	0.147293	0.1	0.1	-3.23348	-3.08619	TCCAGCATCAGTGATTTT	chr17	0	MIMAT0015066	79099692	79099708	-
hsa-miR-3074	0.033737	0.0200745	up	1.10749	1.10749	0.147293	0.1	0.1	-3.23348	-3.08619	CGGTGCCTACTGAGC	chr9	0	MIMAT0015027	97848366	97848353	+
hsa-miR-30a	0.21444	0.158636	down	1.48809	-1.48809	-0.573465	67.7154	38.9987	5.51513	4.94167	CTTCCAGTCGAGGATG	chr6	0	MIMAT0000087	72113280	72113265	+
hsa-miR-30a*	0.927917	0.91096	down	1.07234	-1.07234	-0.100756	4.80409	1.53426	-1.79941	-1.90017	GCTGCAAACATCCGACT	chr6	0	MIMAT0000088	72113321	72113305	+
hsa-miR-30b	0.033737	0.0072407	down	1.60478	-1.60478	-0.682375	204.885	115.971	7.47294	6.79056	AGCTGAGTGTAGGATGTT	chr8	0	MIMAT0000420	135812800	135812784	+
hsa-miR-30b*	0.49692	0.422091	down	1.37794	-1.37794	-0.462515	25.5458	9.49973	3.07782	2.61531	GAAGTAAACATCCACCTCC	chr8	0	MIMAT0004589	135812838	135812821	+
hsa-miR-30c	0.0660071	0.04193	down	1.44476	-1.44476	-0.530827	97.0803	58.2485	6.31487	5.78404	GCTGAGAGTGTAGGATGT	chr1	0	MIMAT0000244	41222977	41222994	-
hsa-miR-30c-1*	0.0210453	0.000474243	up	1.3761	1.3761	0.460587	12.1072	13.9179	3.27574	3.73633	GGAGTAAACAACCCTCTCC	chr1	0	MIMAT0004674	41223015	41223032	-
hsa-miR-30c-2*	0.923415	0.905189	up	1.05219	1.05219	0.0733926	7.06477	6.99756	1.65924	1.73263	AGAGTAAACAGCCTTCTCC	chr6	0	MIMAT0004550	72086730	72086713	+
hsa-miR-30d	0.0964873	0.0639722	down	1.3359	-1.3359	-0.417816	95.5494	62.5942	6.37961	5.96179	CTTCCAGTCGGGGA	chr8	0	MIMAT0000245	135817145	135817133	+
hsa-miR-30d*	0.033737	0.0200745	up	1.10749	1.10749	0.147293	0.1	0.1	-3.23348	-3.08619	GCAGCAAACATCTGACTGA	chr8	0	MIMAT0004551	135817185	135817168	+
hsa-miR-30e	0.033737	0.00503998	down	1.55273	-1.55273	-0.634807	101.368	57.2489	6.42956	5.79476	CTTCCAGTCAAGGATGT	chr1	0	MIMAT0000692	41220049	41220064	-
hsa-miR-30e*	0.033737	0.00124131	down	6.87177	-6.87177	-2.78068	12.7643	4.95075	3.19009	0.409407	GCTGTAAACATCCGACTG	chr1	0	MIMAT0000693	40992676	40992693	-
hsa-miR-31	0.998965	0.998157	up	1.00091	1.00091	0.00131232	125.74	111.008	6.12661	6.12792	AGCTATGCCAGCATCTT	chr9	0	MIMAT0000089	21512141	21512126	+
hsa-miR-31*	0.956705	0.944816	down	1.04317	-1.04317	-0.0609766	60.909	50.3648	4.72107	4.6601	ATGGCAATATGTTGGCATAG	chr9	0	MIMAT0004504	21512178	21512160	+
hsa-miR-3115	0.033737	0.0200745	up	1.10749	1.10749	0.147293	0.1	0.1	-3.23348	-3.08619	ACCAACTAGTAAACCCATAT	chr1	0	MIMAT0014977	23370804	23370822	-
hsa-miR-3116	0.033737	0.0200745	up	1.10749	1.10749	0.147293	0.1	0.1	-3.23348	-3.08619	AGTCCCTACTATGTTCCA	chr1	0	MIMAT0014978	62544506	62544523	-
hsa-miR-3117	0.033737	0.0200745	up	1.10749	1.10749	0.147293	0.1	0.1	-3.23348	-3.08619	CTGGCACTATATGAGTCC	chr1	0	MIMAT0014979	67094172	67094188	-
hsa-miR-3118	0.033737	0.0200745	up	1.10749	1.10749	0.147293	0.1	0.1	-3.23348	-3.08619	AGAATTTTCATAATGCAGTCA	chr1	0	MIMAT0014980	142667334	142667354	-
hsa-miR-3119	0.033737	0.0200745	up	1.10749	1.10749	0.147293	0.1	0.1	-3.23348	-3.08619	GCCATCAAAGTTAAAAGC	chr1	0	MIMAT0014981	170120529	170120546	-
hsa-miR-3120	0.033737	0.0200745	up	1.10749	1.10749	0.147293	0.1	0.1	-3.23348	-3.08619	TGCCTGTCTACACTTGC	chr1	0	MIMAT0014982	172108003	172108018	-
hsa-miR-3121	0.162602	0.11482	down	2.99092	-2.99092	-1.58059	7.01418	5.40108	0.825097	-0.755491	TGTCCTTTGCCTACTCT	chr1	0	MIMAT0014983	180407516	180407501	+
hsa-miR-3122	0.033737	0.00405442	up	7.08882	7.08882	2.82554	3.47882	8.70018	-1.36988	1.45566	AAGACCGTCCTCTTGT	chr1	0	MIMAT0014984	212250971	212250985	-
hsa-miR-3123	0.033737	0.0200745	up	1.10749	1.10749	0.147293	0.1	0.1	-3.23348	-3.08619	GATTAAACAATTCTCTG	chr1	0	MIMAT0014985	241295621	241295636	-
hsa-miR-3124	0.613228	0.551367	up	1.49385	1.49385	0.579034	6.75818	4.5506	-1.2553	-0.676266	GACTTTGCCTTCGCC	chr1	0	MIMAT0014986	249120589	249120602	-
hsa-miR-3125	0.216461	0.160447	up	1.10518	1.10518	0.144284	132.558	130.418	6.87361	7.01789	TCTCTCCACAGCTTCC	chr2	0	MIMAT0014988	12877507	12877521	-
hsa-miR-3126-3p	0.033737	0.0200745	up	1.10749	1.10749	0.147293	0.1	0.1	-3.23348	-3.08619	TCTGTGTGACGGATGC	chr2	0	MIMAT0015377	69330866	69330880	-
hsa-miR-3126-5p	0.033737	0.0200745	up	1.10749	1.10749	0.147293	0.1	0.1	-3.23348	-3.08619	TGCTTCTGGCATCTGT	chr2	0	MIMAT0014989	69330830	69330844	-
hsa-miR-3127	0.585241	0.517647	up	1.0421	1.0421	0.0594897	77.3564	71.2269	6.15726	6.21675	CTTCCCATTCCACAAG	chr2	0	MIMAT0014990	97464033	97464047	-
hsa-miR-3128	0.033737	0.0200745	up	1.10749	1.10749	0.147293	0.1	0.1	-3.23348	-3.08619	ATGAGAGTTTTTTACTTGCC	chr2	0	MIMAT0014991	178120699	178120681	+
hsa-miR-3129	0.033737	0.0200745	up	1.10749	1.10749	0.147293	0.1	0.1	-3.23348	-3.08619	AAACCAATCTCTACACTACT	chr2	0	MIMAT0014992	189997791	189997773	+
hsa-miR-3130-3p	0.033737	0.0200745	up	1.10749	1.10749	0.147293	0.1	0.1	-3.23348	-3.08619	TTACCCAGTCTCCGG	chr2	0	MIMAT0014994	207648007	207648021	-
hsa-miR-3130-5p	0.774525	0.729797	down	1.22486	-1.22486	-0.292618	5.32067	5.96168	0.581623	0.289005	GGCTGCACCGGAG	chr2	0	MIMAT0014995	207647978	207647990	-
hsa-miR-3131	0.930382	0.91474	up	1.03653	1.03653	0.0517619	14.9184	19.6518	3.65815	3.70991	AAGGCCCTTCCACC	chr2	0	MIMAT0014996	219923435	219923423	+
hsa-miR-3132	0.0494064	0.0305563	up	1.19178	1.19178	0.253113	34.9174	42.2615	4.99947	5.25258	TCCTCTGAGCTCCTTC	chr2	0	MIMAT0014997	220413825	220413811	+
hsa-miR-3133	0.033737	0.0200745	up	1.10749	1.10749	0.147293	0.1	0.1	-3.23348	-3.08619	ATTGGGTTTTAAGAGTTCTT	chr2	0	MIMAT0014998	242417332	242417350	-
hsa-miR-3134	0.033737	0.0200745	up	1.10749	1.10749	0.147293	0.1	0.1	-3.23348	-3.08619	AATATGTAGTCTTTTATCCATCA	chr3	0	MIMAT0015000	15738871	15738850	+
hsa-miR-3135	0.033737	0.0200745	up	1.10749	1.10749	0.147293	0.1	0.1	-3.23348	-3.08619	CACTGCAGTCTCAGC	chr3	0	MIMAT0015001	20179074	20179087	-
hsa-miR-3136	0.033737	0.0200745	up	1.10749	1.10749	0.147293	0.1	0.1	-3.23348	-3.08619	AATGACCCTACCTATTCAG	chr3	0	MIMAT0015003	69098140	69098123	+
hsa-miR-3137	0.747508	0.69778	up	1.05334	1.05334	0.0749731	177.444	186.227	7.29917	7.37415	ACCCCATTGCTCCCA	chr3	0	MIMAT0015005	194855264	194855251	+
hsa-miR-3138	0.033737	0.00515893	up	1.3515	1.3515	0.434557	71.7234	91.125	6.03364	6.46819	ACTCCCTCTACCTCACT	chr4	0	MIMAT0015006	10080305	10080290	+
hsa-miR-3139	0.033737	0.0200745	up	1.10749	1.10749	0.147293	0.1	0.1	-3.23348	-3.08619	AACAGGCATCTGTTGAG	chr4	0	MIMAT0015007	144264629	144264644	-
hsa-miR-3140	0.033737	0.0200745	up	1.10749	1.10749	0.147293	0.1	0.1	-3.23348	-3.08619	ACTACCTGAATTCCCAAA	chr4	0	MIMAT0015008	153410559	153410543	+
hsa-miR-3141	0.0353152	0.0211168	up	1.23726	1.23726	0.30715	179.033	208.507	7.36541	7.67256	TCCTCCTCCACCCG	chr5	0	MIMAT0015010	153975599	153975587	+
hsa-miR-3142	0.033737	0.0200745	up	1.10749	1.10749	0.147293	0.1	0.1	-3.23348	-3.08619	TCTGAAGGTTCAGAAAGG	chr5	0	MIMAT0015011	159901419	159901436	-
hsa-miR-3143	0.033737	0.0200745	up	1.10749	1.10749	0.147293	0.1	0.1	-3.23348	-3.08619	CGAAAGAAGCGCTTTA	chr6	0	MIMAT0015012	27115418	27115432	-
hsa-miR-3144-3p	0.033737	0.0200745	up	1.10749	1.10749	0.147293	0.1	0.1	-3.23348	-3.08619	TAAAGAGACCGAACAGG	chr6	0	MIMAT0015015	120336378	120336393	-
hsa-miR-3144-5p	0.033737	0.0200745	up	1.10749	1.10749	0.147293	0.1	0.1	-3.23348	-3.08619	CTATATATCTCTTTGGTCCC	chr6	0	MIMAT0015014	120336340	120336358	-
hsa-miR-3145	0.033737	0.0200745	up	1.10749	1.10749	0.147293	0.1	0.1	-3.23348	-3.08619	CAATTCCAAACACTCAAA	chr6	0	MIMAT0015016	138756421	138756405	+
hsa-miR-3146	0.033737	0.0200745	up	1.10749	1.10749	0.147293	0.1	0.1	-3.23348	-3.08619	CCATTCTTTCTATCCTAGC	chr7	0	MIMAT0015018	19745051	19745034	+
hsa-miR-3147	0.188885	0.136555	up	1.16278	1.16278	0.217584	26.0146	31.8644	4.56543	4.78302	TCACACCCTCCTCAC	chr7	0	MIMAT0015019	57472746	57472759	-
hsa-miR-3148	0.033737	0.0200745	up	1.10749	1.10749	0.147293	0.1	0.1	-3.23348	-3.08619	AAGCACACACCAGTTTT	chr8	0	MIMAT0015021	29814818	29814803	+
hsa-miR-3149	0.033737	0.0200745	up	1.10749	1.10749	0.147293	0.1	0.1	-3.23348	-3.08619	ATACACACACATATCCATACA	chr8	0	MIMAT0015022	77879076	77879057	+
hsa-miR-3150	0.033737	0.0200745	up	1.10749	1.10749	0.147293	0.1	0.1	-3.23348	-3.08619	CCAACCTCGAGGATC	chr8	0	MIMAT0015023	96085198	96085211	-
hsa-miR-3150b	0.870852	0.842842	up	1.08083	1.08083	0.112141	1.52776	1.42498	-2.34262	-2.23048	CCAACCTCGACGATC	chr8	0	MIMAT0018194	96085211	96085198	+
hsa-miR-3151	0.033737	0.0200745	up	1.10749	1.10749	0.147293	0.1	0.1	-3.23348	-3.08619	ACCTGATCCCATTGCC	chr8	0	MIMAT0015024	104166857	104166871	-
hsa-miR-3152	0.0181762	0.000385313	up	5.73157	5.73157	2.51893	0.1	4.34081	-3.23348	-0.71455	TTATTGCCCCTATTCTAACA	chr9	0	MIMAT0015025	18573351	18573369	-
hsa-miR-3153	0.033737	0.0200745	up	1.10749	1.10749	0.147293	0.1	0.1	-3.23348	-3.08619	AAATGTCCCTACTCGCT	chr9	0	MIMAT0015026	91927196	91927211	-
hsa-miR-3154	0.033737	0.00722884	up	1.19289	1.19289	0.254457	37.9498	44.1114	5.1524	5.40685	TCTGCTCCCAACTCC	chr9	0	MIMAT0015028	131007300	131007287	+
hsa-miR-3155	0.033737	0.0200745	up	1.10749	1.10749	0.147293	0.1	0.1	-3.23348	-3.08619	AGTTCCCACTGCAGAG	chr10	0	MIMAT0015029	6194216	6194230	-
hsa-miR-3156	0.033737	0.00250198	up	1.26157	1.26157	0.335215	129.933	147.02	6.81962	7.15484	TGTCTCCCACTTCCAG	chr10	0	MIMAT0015030	45659475	45659490	-
hsa-miR-3157	0.033737	0.0200745	up	1.10749	1.10749	0.147293	0.1	0.1	-3.23348	-3.08619	AGACTGCACTAGCCTG	chr10	0	MIMAT0015031	97824102	97824088	+
hsa-miR-3158	0.033737	0.0200745	up	1.10749	1.10749	0.147293	0.1	0.1	-3.23348	-3.08619	GTCCTGCAGAGAGGA	chr10	0	MIMAT0015032	103361230	103361244	-
hsa-miR-3159	0.033737	0.0200745	up	1.10749	1.10749	0.147293	0.1	0.1	-3.23348	-3.08619	GTGGCCGACACTTG	chr11	0	MIMAT0015033	18409352	18409364	-
hsa-miR-3160	0.033737	0.0200745	up	1.10749	1.10749	0.147293	0.1	0.1	-3.23348	-3.08619	TGGGCTTTCTAGTCTCA	chr11	0	MIMAT0015034	46473413	46473429	-
hsa-miR-3161	0.864633	0.835559	up	1.0707	1.0707	0.0985539	13.2764	16.9067	3.38601	3.48456	ATCTGGGCCTCTGTTC	chr11	0	MIMAT0015035	48118351	48118365	-
hsa-miR-3162	0.310886	0.243276	up	1.13918	1.13918	0.187996	1388.9	1481.58	10.3139	10.5019	CTCCCCACCCTTCT	chr11	0	MIMAT0015036	59362581	59362569	+
hsa-miR-3163	0.41918	0.34472	down	1.81912	-1.81912	-0.863242	7.57201	7.6933	1.54431	0.681069	GTCTTACTGCCCTCATT	chr11	0	MIMAT0015037	66701935	66701920	+
hsa-miR-3164	0.697943	0.639271	down	1.10344	-1.10344	-0.142008	0.604188	0.1	-2.94418	-3.08619	CGCCATTTCCCTTAAA	chr11	0	MIMAT0015038	68850660	68850674	-
hsa-miR-3165	0.033737	0.0200745	up	1.10749	1.10749	0.147293	0.1	0.1	-3.23348	-3.08619	TGAGGTCACATTGCATC	chr11	0	MIMAT0015039	71783304	71783289	+
hsa-miR-3166	0.033737	0.0200745	up	1.10749	1.10749	0.147293	0.1	0.1	-3.23348	-3.08619	TAGGCCAGTAGGCATTG	chr11	0	MIMAT0015040	87909736	87909751	-
hsa-miR-3167	0.033737	0.0200745	up	1.10749	1.10749	0.147293	0.1	0.1	-3.23348	-3.08619	ACACCAGTATTTCTGAAATC	chr11	0	MIMAT0015042	126858428	126858410	+
hsa-miR-3168	0.033737	0.0200745	up	1.10749	1.10749	0.147293	0.1	0.1	-3.23348	-3.08619	GTCTGACTGTAGAACTC	chr13	0	MIMAT0015043	41675179	41675164	+
hsa-miR-3169	0.033737	0.0200745	up	1.10749	1.10749	0.147293	0.1	0.1	-3.23348	-3.08619	CTATGTGCCAAGCACA	chr13	0	MIMAT0015044	61773964	61773950	+
hsa-miR-3170	0.516388	0.44127	up	1.1149	1.1149	0.15692	0.402225	0.387528	-3.09162	-2.9347	ACTGTCTGTCTCAGAACC	chr13	0	MIMAT0015045	98860792	98860808	-
hsa-miR-3171	0.033737	0.0200745	up	1.10749	1.10749	0.147293	0.1	0.1	-3.23348	-3.08619	GATATATACAGATTCCATACATC	chr14	0	MIMAT0015046	28102443	28102422	+
hsa-miR-3173	0.409014	0.334566	up	1.83504	1.83504	0.875815	5.17677	7.37532	-0.0421556	0.833659	TGGCCTGCCTATTTCC	chr14	0	MIMAT0015048	95604319	95604305	+
hsa-miR-3174	0.171228	0.121674	up	1.14584	1.14584	0.196404	35.9523	40.7184	5.05782	5.25422	GGCTCTGCATCTCTAAC	chr15	0	MIMAT0015051	90550003	90550018	-
hsa-miR-3175	0.033737	0.0200745	up	1.10749	1.10749	0.147293	0.1	0.1	-3.23348	-3.08619	ACGTCACTGCGTTCT	chr15	0	MIMAT0015052	93447646	93447659	-
hsa-miR-3176	0.489518	0.414015	down	1.11125	-1.11125	-0.152183	18.1207	14.1971	3.88315	3.73097	CCGGTAGTCCCAGG	chr16	0	MIMAT0015053	593342	593354	-
hsa-miR-3177	0.528949	0.45355	up	1.57048	1.57048	0.651209	6.43551	9.80788	0.958199	1.60941	ACGTGTCCCCAGTGC	chr16	0	MIMAT0015054	1785046	1785059	-
hsa-miR-3178	0.155487	0.109	up	1.15436	1.15436	0.207091	0.325676	0.370556	-3.17652	-2.96943	CGATCCGGCCGC	chr16	0	MIMAT0015055	2581949	2581939	+
hsa-miR-3179	0.033737	0.0200745	up	1.10749	1.10749	0.147293	0.1	0.1	-3.23348	-3.08619	ACGTTTAAATTTCACCCC	chr16	0	MIMAT0015056	14995420	14995437	-
hsa-miR-3180	0.730756	0.678384	down	1.30296	-1.30296	-0.381796	3.65459	1.85651	-1.892	-2.27379	CTCCGGAAGCTCCG	chr16	0	MIMAT0018178	2186031	2186018	+
hsa-miR-3180-3p	0.418532	0.343328	up	1.98617	1.98617	0.989993	6.21766	9.77714	0.331399	1.32139	GGCCTCCGGAAGC	chr16	0	MIMAT0015058	15005147	15005159	-
hsa-miR-3180-5p	0.0475152	0.0292108	down	2.83994	-2.83994	-1.50586	3.69454	2.0099	-0.071373	-1.57724	CGACGTGGGGCG	chr16	0	MIMAT0015057	15005107	15005118	-
hsa-miR-3181	0.033737	0.0200745	up	1.10749	1.10749	0.147293	0.1	0.1	-3.23348	-3.08619	CCGGCGCCGAG	chr16	0	MIMAT0015061	50776233	50776242	-
hsa-miR-3182	0.735364	0.683759	down	1.10785	-1.10785	-0.147769	0.745554	0.435216	-2.76832	-2.91609	GACTACACTACAGAAGC	chr16	0	MIMAT0015062	83541955	83541970	-
hsa-miR-3183	0.033737	0.0200745	up	1.10749	1.10749	0.147293	0.1	0.1	-3.23348	-3.08619	TCCGAGCGACTCCG	chr17	0	MIMAT0015063	925746	925734	+
hsa-miR-3184	0.033737	0.0200745	up	1.10749	1.10749	0.147293	0.1	0.1	-3.23348	-3.08619	AAAAGCTCGGTCTGAGG	chr17	0	MIMAT0015064	28444136	28444121	+
hsa-miR-3185	0.0328753	0.000913203	up	1.49185	1.49185	0.577101	10.6497	13.3734	3.02126	3.59836	CCGCAGACCGACC	chr17	0	MIMAT0015065	46801799	46801788	+
hsa-miR-3186-3p	0.829994	0.796624	up	1.07144	1.07144	0.0995567	0.77514	0.621477	-2.93513	-2.83558	CAAAGCCATCTCTCCG	chr17	0	MIMAT0015068	79418202	79418188	+
hsa-miR-3186-5p	0.033737	0.0200745	up	1.10749	1.10749	0.147293	0.1	0.1	-3.23348	-3.08619	AAGCCACGTAGACAGA	chr17	0	MIMAT0015067	79418166	79418152	+
hsa-miR-3187	0.866697	0.838187	up	1.11504	1.11504	0.157101	4.59746	5.31241	0.279749	0.43685	CCGCGCAGCCC	chr19	0	MIMAT0015069	813637	813646	-
hsa-miR-3188	0.10291	0.0687774	up	1.22328	1.22328	0.290751	160.106	185.325	7.13109	7.42185	CCCCGTATCCGCA	chr19	0	MIMAT0015070	18392950	18392961	-
hsa-miR-3189	0.533243	0.457622	down	1.5479	-1.5479	-0.630313	7.18399	5.0284	0.530047	-0.100266	CTACCCCATCAGACCC	chr19	0	MIMAT0015071	18497423	18497437	-
hsa-miR-3190	0.516388	0.441071	down	1.27182	-1.27182	-0.346891	17.9672	17.9865	4.01778	3.67088	TCTCTGGCCGTCTACC	chr19	0	MIMAT0015073	47730252	47730267	-
hsa-miR-3191	0.033737	0.0200745	up	1.10749	1.10749	0.147293	0.1	0.1	-3.23348	-3.08619	CTGTCTGGCCAGCT	chr19	0	MIMAT0015075	47730268	47730256	+
hsa-miR-3192	0.033737	0.0200745	up	1.10749	1.10749	0.147293	0.1	0.1	-3.23348	-3.08619	TTCCACTGCTACAACCT	chr20	0	MIMAT0015076	18451275	18451290	-
hsa-miR-3193	0.033737	0.0200745	up	1.10749	1.10749	0.147293	0.1	0.1	-3.23348	-3.08619	ACTCCTCAGATCCTACG	chr20	0	MIMAT0015077	30194995	30195010	-
hsa-miR-3194	0.033737	0.00398539	up	1.43448	1.43448	0.52053	81.8053	112.733	6.18705	6.70758	CAGCCCTCCTGGTG	chr20	0	MIMAT0015078	50069471	50069459	+
hsa-miR-3195	0.193446	0.139994	up	1.2255	1.2255	0.293365	430.725	473.97	8.5147	8.80807	AACCCGGGCCCG	chr20	0	MIMAT0015079	60639874	60639884	-
hsa-miR-3196	0.296646	0.231158	up	1.14259	1.14259	0.192311	753.923	788.589	9.33974	9.53205	GAGGCCCCTGCCG	chr20	0	MIMAT0015080	61870146	61870157	-
hsa-miR-3197	0.0978385	0.0649396	down	2.45073	-2.45073	-1.29321	14.133	11.9533	3.58203	2.28882	CGCCTTTCCGAGC	chr21	0	MIMAT0015082	42539502	42539513	-
hsa-miR-3198	0.215461	0.159549	up	1.11973	1.11973	0.163145	399.16	384.044	8.44852	8.61167	TCTCCATTCCCCAGG	chr22	0	MIMAT0015083	18247015	18247002	+
hsa-miR-3199	0.033737	0.0200745	up	1.10749	1.10749	0.147293	0.1	0.1	-3.23348	-3.08619	AACTTTCTCCTAAGGCAG	chr22	0	MIMAT0015084	28316528	28316545	-
hsa-miR-32	0.033737	0.00943024	down	3.30376	-3.30376	-1.72411	2.45334	0.227863	-1.27081	-2.99492	TGCAACTTAGTAATGTGCAA	chr9	0	MIMAT0000090	111808535	111808517	+
hsa-miR-32*	0.033737	0.0200745	up	1.10749	1.10749	0.147293	0.1	0.1	-3.23348	-3.08619	AAATATCACACACACTAAATTG	chr9	0	MIMAT0004505	111808576	111808556	+
hsa-miR-3200-3p	0.033737	0.0200745	up	1.10749	1.10749	0.147293	0.1	0.1	-3.23348	-3.08619	CAGACCTGAGTAGCGC	chr22	0	MIMAT0015085	31127603	31127618	-
hsa-miR-3200-5p	0.984437	0.97868	up	1.00309	1.00309	0.00444406	18.5156	19.4155	4.06033	4.06478	ACCTTGTGCGCCTTC	chr22	0	MIMAT0017392	31127564	31127577	-
hsa-miR-3201	0.033737	0.0200745	up	1.10749	1.10749	0.147293	0.1	0.1	-3.23348	-3.08619	ATTTTTCTTCATATCCC	chr22	0	MIMAT0015086	48670177	48670192	-
hsa-miR-3202	0.607007	0.544887	down	1.34802	-1.34802	-0.430845	13.2671	12.1234	3.12015	2.68931	ATTAAAGCTCTTCTCCCTT	chrX	0	MIMAT0015089	153246559	153246577	-
hsa-miR-320a	0.033737	0.0198663	up	1.15093	1.15093	0.202806	162.676	159.326	7.13992	7.34272	TCGCCCTCTCAAC	chr8	0	MIMAT0000510	22102543	22102531	+
hsa-miR-320b	0.733443	0.681437	up	1.03251	1.03251	0.0461593	196.571	172.613	7.45551	7.50167	TTGCCCTCTCAACCC	chr1	0	MIMAT0005792	117214416	117214430	-
hsa-miR-320c	0.177526	0.126785	up	1.07527	1.07527	0.104694	215.673	196.343	7.60822	7.71291	ACCCTCTCAACCCAG	chr18	0	MIMAT0005793	19263525	19263539	-
hsa-miR-320d	0.577502	0.505746	down	1.07731	-1.07731	-0.107437	195.673	152.542	7.44059	7.33315	TCCTCTCAACCCAGC	chr13	0	MIMAT0006764	41302011	41301997	+
hsa-miR-320e	0.49421	0.418706	down	1.09364	-1.09364	-0.129136	142.491	110.544	6.9625	6.83336	CCTTCTCAACCCAGC	chr19	0	MIMAT0015072	47212601	47212588	+
hsa-miR-323-3p	0.033737	0.0200745	up	1.10749	1.10749	0.147293	0.1	0.1	-3.23348	-3.08619	AGAGGTCGACCGTGTAATGT	chr14	0	MIMAT0000755	100561873	100561892	-
hsa-miR-323-5p	0.033737	0.0200745	up	1.10749	1.10749	0.147293	0.1	0.1	-3.23348	-3.08619	GCGAACGCGCCACG	chr14	0	MIMAT0004696	101492093	101492105	-
hsa-miR-323b-3p	0.033737	0.0200745	up	1.10749	1.10749	0.147293	0.1	0.1	-3.23348	-3.08619	AAGAGGTCGACCGTG	chr14	0	MIMAT0015050	101522614	101522627	-
hsa-miR-323b-5p	0.033737	0.0200745	up	1.10749	1.10749	0.147293	0.1	0.1	-3.23348	-3.08619	TGCGAACTCACCACGGA	chr14	0	MIMAT0001630	101522576	101522592	-
hsa-miR-324-3p	0.359892	0.289124	up	1.06826	1.06826	0.0952602	207.83	198.957	7.56993	7.66519	CCAGCAGCACCTGGGG	chr17	0	MIMAT0000762	7067411	7067396	+
hsa-miR-324-5p	0.0451231	0.0276082	down	1.63106	-1.63106	-0.705809	46.5482	28.4616	5.35442	4.64861	ACACCAATGCCCTAGGG	chr17	0	MIMAT0000761	7126653	7126638	+
hsa-miR-325	0.033737	0.0200745	up	1.10749	1.10749	0.147293	0.1	0.1	-3.23348	-3.08619	ACACTTACTGGACACCTAC	chrX	0	MIMAT0000771	76225866	76225849	+
hsa-miR-326	0.033737	0.0200745	up	1.10749	1.10749	0.147293	0.1	0.1	-3.23348	-3.08619	CTGGAGGAAGGGCCCAG	chr11	0	MIMAT0000756	75046214	75046199	+
hsa-miR-328	0.287819	0.223018	up	1.54613	1.54613	0.628663	0.1	1.66374	-3.23348	-2.60482	ACGGAAGGGCAGAGAGGG	chr16	0	MIMAT0000752	67236292	67236276	+
hsa-miR-329	0.033737	0.0200745	up	1.10749	1.10749	0.147293	0.1	0.1	-3.23348	-3.08619	AAAGAGGTTAACCAGGTGTG	chr14	0	MIMAT0001629	101493173	101493192	-
hsa-miR-330-3p	0.0293965	0.000795081	down	6.60862	-6.60862	-2.72435	11.8434	6.75185	3.21855	0.494196	TCTCTGCAGGCCGTG	chr19	0	MIMAT0000751	46142330	46142316	+
hsa-miR-330-5p	0.033737	0.0200745	up	1.10749	1.10749	0.147293	0.1	0.1	-3.23348	-3.08619	GCCTAAGACACAGGCCC	chr19	0	MIMAT0004693	46142290	46142275	+
hsa-miR-331-3p	0.602195	0.538806	down	1.09405	-1.09405	-0.129676	133.809	105.704	6.85668	6.727	TTCTAGGATAGGCCCAGGG	chr12	0	MIMAT0000760	94226389	94226407	-
hsa-miR-331-5p	0.033737	0.0200745	up	1.10749	1.10749	0.147293	0.1	0.1	-3.23348	-3.08619	GGATCCCTGGGACC	chr12	0	MIMAT0004700	95702230	95702242	-
hsa-miR-335	0.470552	0.395823	down	1.49865	-1.49865	-0.583667	7.54171	5.00175	1.83218	1.24852	ACATTTTTCGTTATTGCTC	chr7	0	MIMAT0000765	130135972	130135989	-
hsa-miR-335*	0.542262	0.467345	up	1.05	1.05	0.0703924	0.220694	0.1	-3.15658	-3.08619	GGTCAGGAGCAATAATGAAAAA	chr7	0	MIMAT0004703	130136004	130136024	-
hsa-miR-337-3p	0.033737	0.0200745	up	1.10749	1.10749	0.147293	0.1	0.1	-3.23348	-3.08619	GAAGAAAGGCATCATATAGGAG	chr14	0	MIMAT0000754	101340891	101340911	-
hsa-miR-337-5p	0.112284	0.0757589	up	1.0854	1.0854	0.118226	0.340877	0.1	-3.20441	-3.08619	AACTCCTGTATGAAGCCG	chr14	0	MIMAT0004695	101340856	101340872	-
hsa-miR-338-3p	0.0434255	0.0265378	down	3.99131	-3.99131	-1.99686	11.5059	7.98254	2.82771	0.830847	CAACAAAATCACTGATGCTGG	chr17	0	MIMAT0000763	79099745	79099726	+
hsa-miR-338-5p	0.033737	0.00921972	up	1.43318	1.43318	0.519223	12.0813	15.0909	3.20614	3.72536	CACTCAGCACCAGGA	chr17	0	MIMAT0004701	79099709	79099696	+
hsa-miR-339-3p	0.960727	0.951159	down	1.02813	-1.02813	-0.0400253	3.07464	2.69622	-1.04075	-1.08077	CGGCTCTGTCGTCG	chr7	0	MIMAT0004702	1062640	1062628	+
hsa-miR-339-5p	0.113867	0.0769098	up	1.08548	1.08548	0.118335	0.213449	0.1	-3.20452	-3.08619	CGTGAGCTCCTGGA	chr7	0	MIMAT0000764	1062605	1062593	+
hsa-miR-33a	0.033737	0.00829344	down	4.41083	-4.41083	-2.14105	4.72121	1.23279	0.214984	-1.92607	TGCAATGCAACTACAATGCAC	chr22	0	MIMAT0000091	42296954	42296973	-
hsa-miR-33a*	0.033737	0.0200745	up	1.10749	1.10749	0.147293	0.1	0.1	-3.23348	-3.08619	GTGATGCACTGTGGAA	chr22	0	MIMAT0004506	42297000	42297014	-
hsa-miR-33b	0.033737	0.0200745	up	1.10749	1.10749	0.147293	0.1	0.1	-3.23348	-3.08619	GCAATGCAACAGCAATGCAC	chr17	0	MIMAT0003301	17717184	17717166	+
hsa-miR-33b*	0.0348715	0.0208005	up	1.12399	1.12399	0.168633	20.2496	21.9815	4.25692	4.42555	GGGCTGCACTGCCG	chr17	0	MIMAT0004811	17717224	17717212	+
hsa-miR-340	0.0930012	0.061253	down	3.14912	-3.14912	-1.65495	3.89331	0.900471	-0.9494	-2.60435	AATCAGTCTCATTGCTTTA	chr5	0	MIMAT0004692	179442339	179442322	+
hsa-miR-340*	0.264461	0.202019	up	1.44568	1.44568	0.531745	0.295155	0.43584	-3.21468	-2.68293	GCTATAAAGTAACTGAGACGG	chr5	0	MIMAT0000750	179442381	179442362	+
hsa-miR-342-3p	0.033737	0.0107123	down	1.50152	-1.50152	-0.586423	134.949	79.8577	6.8961	6.30967	ACGGGTGCGATTTCTG	chr14	0	MIMAT0000753	100576060	100576074	-
hsa-miR-342-5p	0.033737	0.0107655	down	4.60555	-4.60555	-2.20337	4.95154	1.23971	0.434706	-1.76867	TCAATCACAGATAGCACCC	chr14	0	MIMAT0004694	100576013	100576030	-
hsa-miR-345	0.403473	0.329088	up	1.10876	1.10876	0.148943	61.9914	65.5774	5.82924	5.97819	GAGCCCTGGACTAG	chr14	0	MIMAT0000772	100774222	100774234	-
hsa-miR-346	0.033737	0.0200745	up	1.10749	1.10749	0.147293	0.1	0.1	-3.23348	-3.08619	AGAGGCAGGCATGCGGG	chr10	0	MIMAT0000773	88024492	88024477	+
hsa-miR-34a	0.120746	0.0822625	down	1.31897	-1.31897	-0.399412	249.856	164.915	7.73868	7.33927	ACAACCAGCTAAGACACTGC	chr1	0	MIMAT0000255	9211769	9211751	+
hsa-miR-34a*	0.976402	0.969264	up	1.00411	1.00411	0.00591558	0.417544	0.1	-3.0921	-3.08619	AGGGCAGTATACTTGCTG	chr1	0	MIMAT0004557	9211811	9211795	+
hsa-miR-34b	0.033737	0.0200745	up	1.10749	1.10749	0.147293	0.1	0.1	-3.23348	-3.08619	ATGGCAGTGGAGTTAGT	chr11	0	MIMAT0004676	111383718	111383733	-
hsa-miR-34b*	0.147786	0.102629	down	2.26639	-2.26639	-1.18039	27.3619	16.828	4.41213	3.23174	CAATCAGCTAATGACACTGCCT	chr11	0	MIMAT0000685	110888886	110888907	-
hsa-miR-34c-3p	0.46055	0.386148	up	1.46274	1.46274	0.548678	4.65672	6.29549	0.563908	1.11259	CCTGGCCGTGTGG	chr11	0	MIMAT0004677	111384219	111384230	-
hsa-miR-34c-5p	0.349539	0.279274	down	2.39495	-2.39495	-1.26	9.817	5.30488	0.872264	-0.387733	GCAATCAGCTAACTACACTG	chr11	0	MIMAT0000686	110889389	110889408	-
hsa-miR-3605-3p	0.033737	0.0200745	up	1.10749	1.10749	0.147293	0.1	0.1	-3.23348	-3.08619	CTAGAGGACAGGTAACAC	chr1	0	MIMAT0017982	33798081	33798065	+
hsa-miR-3605-5p	0.159752	0.112457	down	1.91104	-1.91104	-0.934354	14.784	12.2851	3.63583	2.70148	GGCTTCCTTGCTATCC	chr1	0	MIMAT0017981	33798037	33798023	+
hsa-miR-3606	0.033737	0.0200745	up	1.10749	1.10749	0.147293	0.1	0.1	-3.23348	-3.08619	AATTAAAATAGCCTTCACTAA	chr2	0	MIMAT0017983	189860372	189860391	-
hsa-miR-3607-3p	0.0987	0.0656557	down	1.84523	-1.84523	-0.8838	1.40795	0.1	-2.20239	-3.08619	CATCAGAAAGCGTTTACA	chr5	0	MIMAT0017985	85916367	85916383	-
hsa-miR-3607-5p	0.033737	0.0125905	down	4.18617	-4.18617	-2.06563	15.6336	9.48961	3.64262	1.57699	ACTGATTTGCTTCATCACA	chr5	0	MIMAT0017984	85916329	85916346	-
hsa-miR-3609	0.383807	0.311142	down	1.64634	-1.64634	-0.719265	8.67786	5.97073	2.08077	1.36151	CAGCCAGTATTACTCATCA	chr7	0	MIMAT0017986	98479329	98479346	-
hsa-miR-361-3p	0.033737	0.00871497	down	4.24851	-4.24851	-2.08696	11.2342	6.55729	3.04281	0.955853	AAATCAGAATCACACCTGGG	chrX	0	MIMAT0004682	85158707	85158689	+
hsa-miR-361-5p	0.20433	0.150111	down	1.29503	-1.29503	-0.372989	54.4444	38.7402	5.58235	5.20936	GTACCCCTGGAGATTC	chrX	0	MIMAT0000703	85045323	85045308	+
hsa-miR-3610	0.379918	0.307711	up	1.10551	1.10551	0.144711	94.5401	95.918	6.37747	6.52218	CGGCGCCTCCTT	chr8	0	MIMAT0017987	117887027	117887017	+
hsa-miR-3611	0.033737	0.0200745	up	1.10749	1.10749	0.147293	0.1	0.1	-3.23348	-3.08619	TAAGAATTTCTTTCTTCACAA	chr10	0	MIMAT0017988	35368597	35368578	+
hsa-miR-3612	0.033737	0.0200745	up	1.10749	1.10749	0.147293	0.1	0.1	-3.23348	-3.08619	TCCATTTCTCAAGATGCC	chr12	0	MIMAT0017989	128778655	128778671	-
hsa-miR-3613-3p	0.033737	0.0200745	up	1.10749	1.10749	0.147293	0.1	0.1	-3.23348	-3.08619	GAAGGGTTGGGCTTT	chr13	0	MIMAT0017991	50570626	50570613	+
hsa-miR-3613-5p	0.033737	0.0200745	up	1.10749	1.10749	0.147293	0.1	0.1	-3.23348	-3.08619	GAACAAAAAAAAAAGTACAAC	chr13	0	MIMAT0017990	50570587	50570568	+
hsa-miR-3614-3p	0.033737	0.0200745	up	1.10749	1.10749	0.147293	0.1	0.1	-3.23348	-3.08619	AAAACACCAAGATCTGAAG	chr17	0	MIMAT0017993	54968705	54968688	+
hsa-miR-3614-5p	0.955526	0.942953	up	1.04813	1.04813	0.0678197	4.88226	5.29394	-0.300889	-0.233069	GGGCAGCCTTCAGA	chr17	0	MIMAT0017992	54968667	54968655	+
hsa-miR-3615	0.154783	0.108393	up	1.33333	1.33333	0.415034	0.1	0.681008	-3.23348	-2.81845	GAGCCGCGAGGAG	chr17	0	MIMAT0017994	72744811	72744822	-
hsa-miR-3616-3p	0.147459	0.102294	up	1.32126	1.32126	0.401911	0.1	0.662779	-3.23348	-2.83157	GCCTGCATCATGAAATG	chr20	0	MIMAT0017996	45795675	45795690	-
hsa-miR-3616-5p	0.033737	0.0200745	up	1.10749	1.10749	0.147293	0.1	0.1	-3.23348	-3.08619	ACATATCATGAGTGCACTT	chr20	0	MIMAT0017995	45795631	45795648	-
hsa-miR-3617	0.400359	0.325731	up	2.00911	2.00911	1.00655	4.30747	7.53299	-0.672952	0.333601	CCCATCTTGCAACTATG	chr20	0	MIMAT0017997	44333771	44333756	+
hsa-miR-3618	0.033737	0.0200745	up	1.10749	1.10749	0.147293	0.1	0.1	-3.23348	-3.08619	GCTCTTTTCATTAATGTAGAC	chr22	0	MIMAT0017998	20073322	20073341	-
hsa-miR-3619	0.033737	0.0200745	up	1.10749	1.10749	0.147293	0.1	0.1	-3.23348	-3.08619	GCTGCACCAGCCT	chr22	0	MIMAT0017999	46486949	46486960	-
hsa-miR-362-3p	0.033737	0.00277304	down	4.03697	-4.03697	-2.01327	3.21539	0.354845	-0.918142	-2.93141	TGAATCCTTGAATAGGTGTG	chrX	0	MIMAT0004683	49773616	49773634	-
hsa-miR-362-5p	0.0517252	0.0322148	down	2.93393	-2.93393	-1.55283	11.3308	5.44824	2.78256	1.22973	ACTCACACCTAGGTTCC	chrX	0	MIMAT0000705	49660323	49660339	-
hsa-miR-3620	0.347377	0.276276	down	1.67552	-1.67552	-0.744609	3.17329	2.1827	-0.911971	-1.65658	CTGGGTGCGGGAT	chr1	0	MIMAT0018001	228285031	228285042	-
hsa-miR-3621	0.771094	0.724874	up	1.03955	1.03955	0.055963	22.4329	24.5383	4.34621	4.40217	CCTGCAGACCCCG	chr9	0	MIMAT0018002	140063672	140063661	+
hsa-miR-3622a-3p	0.033737	0.0200745	up	1.10749	1.10749	0.147293	0.1	0.1	-3.23348	-3.08619	ACAGGCATGGGAGGT	chr8	0	MIMAT0018004	27559251	27559264	-
hsa-miR-3622a-5p	0.622456	0.56194	up	1.07319	1.07319	0.101906	32.8911	37.6273	4.88235	4.98426	CTCACCTGAGCTCCC	chr8	0	MIMAT0018003	27559215	27559228	-
hsa-miR-3622b-3p	0.033737	0.0200745	up	1.10749	1.10749	0.147293	0.1	0.1	-3.23348	-3.08619	CAGGCACGGGAGC	chr8	0	MIMAT0018006	27559267	27559256	+
hsa-miR-3622b-5p	0.033737	0.00174183	up	1.40881	1.40881	0.494477	33.859	47.9199	4.96043	5.45491	TCACCTGACCTCCCA	chr8	0	MIMAT0018005	27559231	27559218	+
hsa-miR-363	0.114705	0.0775602	down	4.1048	-4.1048	-2.03731	9.68436	5.96493	1.73662	-0.30069	TACAGATGGATACCGTGCA	chrX	0	MIMAT0000707	133303478	133303461	+
hsa-miR-363*	0.033737	0.0200745	up	1.10749	1.10749	0.147293	0.1	0.1	-3.23348	-3.08619	AAATTGCATCGTGATCCAC	chrX	0	MIMAT0003385	133303435	133303418	+
hsa-miR-3646	0.172196	0.122676	up	1.13484	1.13484	0.182488	50.738	54.5851	5.55654	5.73903	TGGGCTGGGCTCA	chr20	0	MIMAT0018065	43036827	43036838	-
hsa-miR-3647-3p	0.033737	0.0200745	up	1.10749	1.10749	0.147293	0.1	0.1	-3.23348	-3.08619	GATCAGACACACAAAAATT	chr16	0	MIMAT0018067	70563468	70563485	-
hsa-miR-3647-5p	0.033737	0.0200745	up	1.10749	1.10749	0.147293	0.1	0.1	-3.23348	-3.08619	ATGAATGTGAATCATCACTTC	chr16	0	MIMAT0018066	70563419	70563438	-
hsa-miR-3648	0.0356526	0.0213505	up	1.22781	1.22781	0.296091	209.82	232.175	7.60694	7.90303	CCCTCGGCGATCC	chr21	0	MIMAT0018068	9825868	9825879	-
hsa-miR-3649	0.033737	0.0200745	up	1.10749	1.10749	0.147293	0.1	0.1	-3.23348	-3.08619	CTTAGACACTCAGGTCC	chr12	0	MIMAT0018069	1769545	1769530	+
hsa-miR-365	0.166472	0.117796	down	1.2741	-1.2741	-0.349474	87.5101	59.167	6.20224	5.85277	ATAAGGATTTTTAGGGGCATTA	chr16	0	MIMAT0000710	14403197	14403218	-
hsa-miR-365*	0.195895	0.142053	down	2.46549	-2.46549	-1.30188	13.4985	11.535	3.19132	1.88944	ACAGCTGCCCCTGA	chr17	0	MIMAT0009199	29902467	29902479	-
hsa-miR-3650	0.033737	0.0200745	up	1.10749	1.10749	0.147293	0.1	0.1	-3.23348	-3.08619	GGACTCTACAGACACAC	chr5	0	MIMAT0018070	38557625	38557610	+
hsa-miR-3651	0.466128	0.391507	down	1.12494	-1.12494	-0.169854	97.8232	71.6757	6.37499	6.20514	TCATGTACCAGCGACC	chr9	0	MIMAT0018071	95054826	95054812	+
hsa-miR-3652	0.418532	0.343575	up	1.10468	1.10468	0.14363	180.684	195.534	7.35463	7.49826	TCCTCACACCTCCAGC	chr12	0	MIMAT0018072	104324206	104324220	-
hsa-miR-3653	0.0221705	0.000534815	down	1.90884	-1.90884	-0.932695	44.574	22.9543	5.34319	4.4105	CTTCAGTCAACTTCTTAG	chr22	0	MIMAT0018073	29729238	29729222	+
hsa-miR-3654	0.31494	0.247486	up	1.13053	1.13053	0.176999	51.6135	56.0518	5.58861	5.7656	TTCCTCAGCTTGTCCA	chr7	0	MIMAT0018074	132719675	132719661	+
hsa-miR-3655	0.033737	0.0200745	up	1.10749	1.10749	0.147293	0.1	0.1	-3.23348	-3.08619	AGCAACACCGCAGC	chr5	0	MIMAT0018075	140027437	140027449	-
hsa-miR-3656	0.311493	0.244094	up	1.15469	1.15469	0.207507	794.724	922.296	9.46147	9.66898	CCACCCCCGCAC	chr11	0	MIMAT0018076	118889708	118889718	-
hsa-miR-3657	0.033737	0.0200745	up	1.10749	1.10749	0.147293	0.1	0.1	-3.23348	-3.08619	AATCACCAATAATGGGACA	chr12	0	MIMAT0018077	112475491	112475474	+
hsa-miR-3658	0.033737	0.0200745	up	1.10749	1.10749	0.147293	0.1	0.1	-3.23348	-3.08619	ATCTCCATGGTGTTTTCT	chr1	0	MIMAT0018078	165877165	165877181	-
hsa-miR-3659	6.70694e-06	1.47082e-08	up	2.22678	2.22678	1.15496	13.909	28.0256	3.49933	4.65429	TGCCCTCGTAGACAAC	chr1	0	MIMAT0018080	38554967	38554981	-
hsa-miR-3660	0.305884	0.238804	down	1.7396	-1.7396	-0.798752	11.0435	11.244	3.01565	2.2169	TCAAAATGCTCTCCTGTC	chr5	0	MIMAT0018081	89312517	89312501	+
hsa-miR-3661	0.033737	0.0200745	up	1.10749	1.10749	0.147293	0.1	0.1	-3.23348	-3.08619	CAGCTGTCCGAGTCC	chr5	0	MIMAT0018082	133561476	133561489	-
hsa-miR-3662	0.033737	0.0200745	up	1.10749	1.10749	0.147293	0.1	0.1	-3.23348	-3.08619	CATCAGTCACTACTCATCA	chr6	0	MIMAT0018083	135300553	135300536	+
hsa-miR-3663-3p	0.075002	0.0484114	up	1.17548	1.17548	0.23325	128.618	134.104	6.79579	7.02904	GCGCCCGGCCT	chr10	0	MIMAT0018085	118927268	118927259	+
hsa-miR-3663-5p	0.552907	0.4785	up	1.4684	1.4684	0.554243	3.34695	4.4751	-1.00147	-0.447228	CCGAGCACCACGC	chr10	0	MIMAT0018084	118927229	118927218	+
hsa-miR-3664	0.033737	0.0200745	up	1.10749	1.10749	0.147293	0.1	0.1	-3.23348	-3.08619	ACTCATGAGTGAAGACAG	chr11	0	MIMAT0018086	70718416	70718400	+
hsa-miR-3665	0.27172	0.208557	up	1.13892	1.13892	0.187673	1776.36	1916.41	10.582	10.7697	CGCCGCCCCG	chr13	0	MIMAT0018087	78272188	78272180	+
hsa-miR-3666	0.00143834	7.67278e-06	up	1.56875	1.56875	0.649612	17.9402	27.5906	4.00421	4.65383	TCGGCATCTACACTTGC	chr7	0	MIMAT0018088	114293433	114293448	-
hsa-miR-3667-3p	0.033737	0.0200745	up	1.10749	1.10749	0.147293	0.1	0.1	-3.23348	-3.08619	AAAGACCCATGGAGAGG	chr22	0	MIMAT0018090	49937106	49937091	+
hsa-miR-3667-5p	0.106571	0.071359	up	1.13831	1.13831	0.186894	20.2267	22.333	4.19501	4.3819	ACCTTCTCCTCAATGGG	chr22	0	MIMAT0018089	49937070	49937055	+
hsa-miR-3668	0.033737	0.0200745	up	1.10749	1.10749	0.147293	0.1	0.1	-3.23348	-3.08619	ATTTTGATCAATCTCTACATT	chr6	0	MIMAT0018091	140526398	140526417	-
hsa-miR-3669	0.033737	0.0200745	up	1.10749	1.10749	0.147293	0.1	0.1	-3.23348	-3.08619	TATATTCCGTATACATATTCCG	chr8	0	MIMAT0018092	130509669	130509649	+
hsa-miR-367	0.033737	0.0200745	up	1.10749	1.10749	0.147293	0.1	0.1	-3.23348	-3.08619	TCACCATTGCTAAAGTGCAAT	chr4	0	MIMAT0000719	113569094	113569075	+
hsa-miR-367*	0.033737	0.0200745	up	1.10749	1.10749	0.147293	0.1	0.1	-3.23348	-3.08619	AGAGTTGCATATTAGCAACAGT	chr4	0	MIMAT0004686	113569056	113569036	+
hsa-miR-3670	0.033737	0.0200745	up	1.10749	1.10749	0.147293	0.1	0.1	-3.23348	-3.08619	TAGAGAAGGACAGCTGTG	chr16	0	MIMAT0018093	15001619	15001636	-
hsa-miR-3671	0.033737	0.0200745	up	1.10749	1.10749	0.147293	0.1	0.1	-3.23348	-3.08619	TGCAGACTAGTCCTTATTTG	chr1	0	MIMAT0018094	65523518	65523500	+
hsa-miR-3672	0.033737	0.0200745	up	1.10749	1.10749	0.147293	0.1	0.1	-3.23348	-3.08619	AAGATGTTTTACATGAGTCTC	chrX	0	MIMAT0018095	120504843	120504862	-
hsa-miR-3673	0.033737	0.0200745	up	1.10749	1.10749	0.147293	0.1	0.1	-3.23348	-3.08619	TATTCCGTATATACATTCCAT	chr8	0	MIMAT0018096	130508118	130508098	+
hsa-miR-3674	0.033737	0.0200745	up	1.10749	1.10749	0.147293	0.1	0.1	-3.23348	-3.08619	GGCCAATCTTAGGTTCT	chr8	0	MIMAT0018097	1749305	1749320	-
hsa-miR-3675-3p	0.033737	0.0200745	up	1.10749	1.10749	0.147293	0.1	0.1	-3.23348	-3.08619	TTGGGGGAGTTCCTTA	chr1	0	MIMAT0018099	17185507	17185493	+
hsa-miR-3675-5p	0.033737	0.0200745	up	1.10749	1.10749	0.147293	0.1	0.1	-3.23348	-3.08619	GAAATCTCTACAGAAGCC	chr1	0	MIMAT0018098	17185477	17185461	+
hsa-miR-3676	0.294953	0.229623	down	1.80453	-1.80453	-0.851624	10.2849	8.61534	2.91373	2.0621	AAAGCGTGGGGGAA	chr17	0	MIMAT0018100	8090559	8090571	-
hsa-miR-3677	0.223462	0.16727	up	1.52545	1.52545	0.609231	0.501373	1.23377	-3.0634	-2.45417	GGCCGTGGCCAG	chr16	0	MIMAT0018101	2320763	2320773	-
hsa-miR-3678-3p	0.0221705	0.000532856	up	10.7743	10.7743	3.42953	0.652272	8.7976	-2.97015	0.459381	CCGGTCCGTACAAA	chr17	0	MIMAT0018103	73402227	73402239	-
hsa-miR-3678-5p	0.033737	0.0200745	up	1.10749	1.10749	0.147293	0.1	0.1	-3.23348	-3.08619	CACAGCAGAGTTTGTAC	chr17	0	MIMAT0018102	73402162	73402177	-
hsa-miR-3679-3p	0.426222	0.352381	up	1.20592	1.20592	0.270135	0.531446	0.556884	-3.01837	-2.74823	GATGAAGATTACTGGGGG	chr2	0	MIMAT0018105	134884744	134884760	-
hsa-miR-3679-5p	0.896552	0.872959	up	1.01434	1.01434	0.020547	675.667	625.79	9.2415	9.26205	TCCCCTTCCCTGCC	chr2	0	MIMAT0018104	134884711	134884723	-
hsa-miR-3680	0.033737	0.0200745	up	1.10749	1.10749	0.147293	0.1	0.1	-3.23348	-3.08619	TGCACAATCCTGTGAGT	chr16	0	MIMAT0018106	21517404	21517388	+
hsa-miR-3680*	0.747508	0.697784	up	1.24548	1.24548	0.316699	3.95391	4.31609	-0.827388	-0.510689	CCTACTCCCAGGGTC	chr16	0	MIMAT0018107	21517441	21517427	+
hsa-miR-3681	0.033737	0.0200745	up	1.10749	1.10749	0.147293	0.1	0.1	-3.23348	-3.08619	GCACAGAGTGCATCAT	chr2	0	MIMAT0018108	12339271	12339285	-
hsa-miR-3681*	0.033737	0.0200745	up	1.10749	1.10749	0.147293	0.1	0.1	-3.23348	-3.08619	AGTAGTGGATGAAGCACT	chr2	0	MIMAT0018109	12339305	12339321	-
hsa-miR-3682	0.033737	0.00287249	up	1.4331	1.4331	0.519141	88.9384	123.536	6.29114	6.81028	CTACCTCCACCTGTATC	chr2	0	MIMAT0018110	54076328	54076313	+
hsa-miR-3683	0.033737	0.0200745	up	1.10749	1.10749	0.147293	0.1	0.1	-3.23348	-3.08619	TGATACTACTTCCAATGTCG	chr7	0	MIMAT0018111	7106630	7106612	+
hsa-miR-3684	0.033737	0.0200745	up	1.10749	1.10749	0.147293	0.1	0.1	-3.23348	-3.08619	AAGGACGTGTACTAGGT	chr4	0	MIMAT0018112	99918590	99918605	-
hsa-miR-3685	0.033737	0.0200745	up	1.10749	1.10749	0.147293	0.1	0.1	-3.23348	-3.08619	AGTCTTCAGGTAGGGTAG	chr12	0	MIMAT0018113	95703709	95703725	-
hsa-miR-3686	0.033737	0.0200745	up	1.10749	1.10749	0.147293	0.1	0.1	-3.23348	-3.08619	TCATTTACTTTCTCTTACAGA	chr8	0	MIMAT0018114	130496378	130496359	+
hsa-miR-3687	0.033737	0.0200745	up	1.10749	1.10749	0.147293	0.1	0.1	-3.23348	-3.08619	ACGTCGCACGAACG	chr21	0	MIMAT0018115	9826248	9826260	-
hsa-miR-3688	0.033737	0.0200745	up	1.10749	1.10749	0.147293	0.1	0.1	-3.23348	-3.08619	AGAGTGGCAAAGTCTTTC	chr4	0	MIMAT0018116	160050034	160050018	+
hsa-miR-3689a-3p	0.033737	0.0200745	up	1.10749	1.10749	0.147293	0.1	0.1	-3.23348	-3.08619	ACCACGATATCACACCT	chr9	0	MIMAT0018118	137741403	137741388	+
hsa-miR-3689a-5p	0.095005	0.0627811	down	3.29865	-3.29865	-1.72187	6.7415	5.31661	1.37212	-0.349751	TCCCAGGAACCATGAT	chr9	0	MIMAT0018117	137741363	137741348	+
hsa-miR-3689b*	0.033737	0.0200745	up	1.10749	1.10749	0.147293	0.1	0.1	-3.23348	-3.08619	ACCACAATATCACACCTC	chr9	0	MIMAT0018181	137742077	137742061	+
hsa-miR-369-3p	0.033737	0.0200745	up	1.10749	1.10749	0.147293	0.1	0.1	-3.23348	-3.08619	AAAGATCAACCATGTATTATT	chr14	0	MIMAT0000721	101531979	101531998	-
hsa-miR-369-5p	0.033737	0.0200745	up	1.10749	1.10749	0.147293	0.1	0.1	-3.23348	-3.08619	GCGAATATAACACGGTCGAT	chr14	0	MIMAT0001621	101531946	101531964	-
hsa-miR-3690	0.033737	0.0200745	up	1.10749	1.10749	0.147293	0.1	0.1	-3.23348	-3.08619	CTTTGTCTACGCTGGG	chrX	0	MIMAT0018119	1412828	1412842	-
hsa-miR-3691	0.033737	0.0200745	up	1.10749	1.10749	0.147293	0.1	0.1	-3.23348	-3.08619	GTACCGAGTCTCCATC	chr6	0	MIMAT0018120	5148503	5148489	+
hsa-miR-3692	0.033737	0.0200745	up	1.10749	1.10749	0.147293	0.1	0.1	-3.23348	-3.08619	ACTTCTGCAGTGTCAGT	chr6	0	MIMAT0018122	157950215	157950230	-
hsa-miR-3692*	0.408843	0.334128	up	1.10012	1.10012	0.137657	54.7201	58.1242	5.65685	5.79451	CAGTATCCACTCCTGAC	chr6	0	MIMAT0018121	157950177	157950192	-
hsa-miR-370	0.0771133	0.0499996	up	1.27696	1.27696	0.35271	47.6676	60.941	5.42994	5.78265	ACCAGGTTCCACCC	chr14	0	MIMAT0000722	101377532	101377544	-
hsa-miR-371-3p	0.033737	0.0200745	up	1.10749	1.10749	0.147293	0.1	0.1	-3.23348	-3.08619	ACACTCAAAAGATGGCGGC	chr19	0	MIMAT0000723	54290974	54290992	-
hsa-miR-371-5p	0.00444066	5.84297e-05	up	1.69257	1.69257	0.759218	132.608	200.802	6.82587	7.58509	AGTGCCCCCACAG	chr19	0	MIMAT0004687	54290942	54290953	-
hsa-miR-3713	0.218743	0.162618	up	1.47001	1.47001	0.555825	0.309511	1.18125	-3.09036	-2.53453	ACCATCCCCAAACGG	chr15	0	MIMAT0018164	76878994	76879007	-
hsa-miR-3714	0.033737	0.0200745	up	1.10749	1.10749	0.147293	0.1	0.1	-3.23348	-3.08619	ACAGGGGAGCACTGC	chr3	0	MIMAT0018165	16974696	16974709	-
hsa-miR-372	0.033737	0.0200745	up	1.10749	1.10749	0.147293	0.1	0.1	-3.23348	-3.08619	ACGCTCAAATGTCGCAGC	chr19	0	MIMAT0000724	54291191	54291207	-
hsa-miR-373	0.033737	0.0200745	up	1.10749	1.10749	0.147293	0.1	0.1	-3.23348	-3.08619	ACACCCCAAAATCGAAGC	chr19	0	MIMAT0000726	54292008	54292024	-
hsa-miR-373*	0.07716	0.0500863	up	2.75452	2.75452	1.4618	7.35385	16.6717	1.67814	3.13994	GGAAAGCGCCCCC	chr19	0	MIMAT0000725	54291974	54291985	-
hsa-miR-374a	0.033737	0.0145596	down	1.63549	-1.63549	-0.709727	74.9406	43.6091	6.00429	5.29456	CACTTATCAGGTTGTATTATAA	chrX	0	MIMAT0000727	73423878	73423857	+
hsa-miR-374a*	0.033737	0.0200745	up	1.10749	1.10749	0.147293	0.1	0.1	-3.23348	-3.08619	AATTACAATACAATCTGATAAG	chrX	0	MIMAT0004688	73507183	73507163	+
hsa-miR-374b	0.0740574	0.0476393	down	2.08711	-2.08711	-1.0615	33.0318	20.1066	4.83706	3.77555	CACTTAGCAGGTTGTATTA	chrX	0	MIMAT0004955	73438413	73438396	+
hsa-miR-374b*	0.033737	0.0200745	up	1.10749	1.10749	0.147293	0.1	0.1	-3.23348	-3.08619	AATGATAATACAACCTGCTAAG	chrX	0	MIMAT0004956	73438443	73438423	+
hsa-miR-374c	0.0720392	0.046183	up	1.09245	1.09245	0.12757	0.313885	0.1	-3.21376	-3.08619	AGCACTTAGCAGGTTGT	chrX	0	MIMAT0018443	73438402	73438417	-
hsa-miR-375	0.476548	0.401373	down	1.93704	-1.93704	-0.953857	4.44324	3.07935	-0.701977	-1.65583	TCACGCGAGCCGAAC	chr2	0	MIMAT0000728	219866427	219866414	+
hsa-miR-376a	0.322151	0.254094	down	2.26515	-2.26515	-1.17961	6.94421	3.06253	0.437812	-0.741797	ACGTGGATTTTCCTCTATG	chr14	0	MIMAT0000729	101506457	101506475	-
hsa-miR-376a*	0.033737	0.0200745	up	1.10749	1.10749	0.147293	0.1	0.1	-3.23348	-3.08619	TACTCATAGAAGGAGAATCTAC	chr14	0	MIMAT0003386	101507126	101507146	-
hsa-miR-376b	0.033737	0.0200745	up	1.10749	1.10749	0.147293	0.1	0.1	-3.23348	-3.08619	AACATGGATTTTCCTCTATG	chr14	0	MIMAT0002172	101506837	101506855	-
hsa-miR-376c	0.708759	0.652239	down	1.41518	-1.41518	-0.500981	8.16974	4.99116	0.688644	0.187663	ACGTGGAATTTCCTCTATG	chr14	0	MIMAT0000720	101506072	101506089	-
hsa-miR-377	0.69618	0.63613	down	1.39242	-1.39242	-0.477596	3.68737	1.85162	-1.10474	-1.58234	ACAAAAGTTGCCTTTGTGTG	chr14	0	MIMAT0000730	101528434	101528452	-
hsa-miR-377*	0.033737	0.0200745	up	1.10749	1.10749	0.147293	0.1	0.1	-3.23348	-3.08619	GAATTCACCAAGGGCAACC	chr14	0	MIMAT0004689	101528397	101528414	-
hsa-miR-378	0.815804	0.778831	down	1.02347	-1.02347	-0.0334721	122.692	104.193	6.7387	6.70522	CCTTCTGACTCCA	chr5	0	MIMAT0000732	149112439	149112450	-
hsa-miR-378*	0.231193	0.173226	down	1.82327	-1.82327	-0.86653	1.7783	0.308999	-1.97364	-2.84017	ACACAGGACCTGGAGTCA	chr5	0	MIMAT0000731	149092589	149092606	-
hsa-miR-378b	0.843108	0.810443	up	1.0145	1.0145	0.0207677	43.2047	42.8495	5.35612	5.37688	TTCTGCCTCCAAGTCC	chr3	0	MIMAT0014999	10371950	10371964	-
hsa-miR-378c	0.210546	0.154985	down	1.99742	-1.99742	-0.998135	6.19943	4.93476	1.20672	0.208583	CCACTCTTCTGACTCC	chr10	0	MIMAT0016847	132760885	132760871	+
hsa-miR-379	0.314005	0.246292	down	1.24957	-1.24957	-0.32143	0.956763	0.1	-2.76476	-3.08619	CCTACGTTCCATAGTC	chr14	0	MIMAT0000733	101488414	101488428	-
hsa-miR-379*	0.033737	0.0200745	up	1.10749	1.10749	0.147293	0.1	0.1	-3.23348	-3.08619	AGTTAGTGGACCATGTTA	chr14	0	MIMAT0004690	101488451	101488467	-
hsa-miR-380	0.033737	0.0200745	up	1.10749	1.10749	0.147293	0.1	0.1	-3.23348	-3.08619	AAGATGTGGACCATATTACATA	chr14	0	MIMAT0000735	100561146	100561167	-
hsa-miR-380*	0.033737	0.0200745	up	1.10749	1.10749	0.147293	0.1	0.1	-3.23348	-3.08619	GCGCATGTTCTATGGTC	chr14	0	MIMAT0000734	100561116	100561132	-
hsa-miR-381	0.569321	0.496075	up	1.41149	1.41149	0.49722	2.00928	2.50403	-2.04399	-1.54677	ACAGAGAGCTTGCCCT	chr14	0	MIMAT0000736	101512312	101512326	-
hsa-miR-382	0.693554	0.633223	up	1.13976	1.13976	0.188726	0.662731	0.355727	-2.93933	-2.7506	CGAATCCACCACGAAC	chr14	0	MIMAT0000737	101520660	101520674	-
hsa-miR-383	0.033737	0.0200745	up	1.10749	1.10749	0.147293	0.1	0.1	-3.23348	-3.08619	AGCCACAATCACCTTCT	chr8	0	MIMAT0000738	14710974	14710959	+
hsa-miR-384	0.033737	0.0200745	up	1.10749	1.10749	0.147293	0.1	0.1	-3.23348	-3.08619	TATGAACAATTTCTAGGAAT	chrX	0	MIMAT0001075	76139773	76139755	+
hsa-miR-3907	0.033737	0.00536552	up	1.20763	1.20763	0.272177	17.8483	20.0602	4.02863	4.3008	TGTGAGCCAGCCTGG	chr7	0	MIMAT0018179	151130688	151130675	+
hsa-miR-3908	0.033737	0.0200745	up	1.10749	1.10749	0.147293	0.1	0.1	-3.23348	-3.08619	AAACAGTCTACCTACATTGC	chr12	0	MIMAT0018182	124020963	124020981	-
hsa-miR-3909	0.033737	0.0200745	up	1.10749	1.10749	0.147293	0.1	0.1	-3.23348	-3.08619	AGACTGCAGGCCCT	chr22	0	MIMAT0018183	35731712	35731724	-
hsa-miR-3910	0.033737	0.0200745	up	1.10749	1.10749	0.147293	0.1	0.1	-3.23348	-3.08619	TGTCTTGGTTTTATGCCT	chr9	0	MIMAT0018184	94398597	94398614	-
hsa-miR-3911	0.119836	0.0815552	up	1.23787	1.23787	0.307855	106.309	122.594	6.56533	6.87319	TGCCTCCTCCAGGA	chr9	0	MIMAT0018185	130452998	130452986	+
hsa-miR-3912	0.033737	0.0200745	up	1.10749	1.10749	0.147293	0.1	0.1	-3.23348	-3.08619	ACATGTCCATATTATGCGT	chr5	0	MIMAT0018186	170813742	170813725	+
hsa-miR-3913	0.033737	0.0200745	up	1.10749	1.10749	0.147293	0.1	0.1	-3.23348	-3.08619	AGACATCAAGATCAGTCC	chr12	0	MIMAT0018187	69978528	69978545	-
hsa-miR-3914	0.033737	0.0200745	up	1.10749	1.10749	0.147293	0.1	0.1	-3.23348	-3.08619	ACTTCTCATTTTCTGGTTC	chr7	0	MIMAT0018188	70772723	70772741	-
hsa-miR-3915	0.033737	0.0200745	up	1.10749	1.10749	0.147293	0.1	0.1	-3.23348	-3.08619	AATAAGACCATCTTTTCCTC	chrX	0	MIMAT0018189	32601814	32601796	+
hsa-miR-3916	0.033737	0.0200745	up	1.10749	1.10749	0.147293	0.1	0.1	-3.23348	-3.08619	CTGAGAACCAGCCATT	chr1	0	MIMAT0018190	247365313	247365299	+
hsa-miR-3917	0.239595	0.180222	up	1.15076	1.15076	0.202586	70.4237	73.2553	5.9946	6.19719	CCCACCTGCTCAGT	chr1	0	MIMAT0018191	26232923	26232911	+
hsa-miR-3918	0.033737	0.0200745	up	1.10749	1.10749	0.147293	0.1	0.1	-3.23348	-3.08619	AGTCTCCATCTGCGG	chr6	0	MIMAT0018192	159185731	159185718	+
hsa-miR-3919	0.033737	0.0200745	up	1.10749	1.10749	0.147293	0.1	0.1	-3.23348	-3.08619	ACTGAGTCCTTTGTTCTC	chr3	0	MIMAT0018193	159000493	159000509	-
hsa-miR-3920	0.033737	0.0200745	up	1.10749	1.10749	0.147293	0.1	0.1	-3.23348	-3.08619	TCAGAGAGTTAAGATAATCAGT	chr11	0	MIMAT0018195	101390622	101390602	+
hsa-miR-3921	0.033737	0.0200745	up	1.10749	1.10749	0.147293	0.1	0.1	-3.23348	-3.08619	ACAAGGCATATGGTACTC	chr3	0	MIMAT0018196	99683231	99683215	+
hsa-miR-3922	0.033737	0.0200745	up	1.10749	1.10749	0.147293	0.1	0.1	-3.23348	-3.08619	AAAGAGTCAAGTCAAGGC	chr12	0	MIMAT0018197	104985477	104985493	-
hsa-miR-3923	0.033737	0.0200745	up	1.10749	1.10749	0.147293	0.1	0.1	-3.23348	-3.08619	CCCTAATCCAACATTACTAG	chr3	0	MIMAT0018198	79557090	79557108	-
hsa-miR-3924	0.033737	0.0200745	up	1.10749	1.10749	0.147293	0.1	0.1	-3.23348	-3.08619	AGTAGCAGTCACATATACATAT	chr10	0	MIMAT0018199	59064309	59064289	+
hsa-miR-3925	0.112163	0.075513	up	1.31296	1.31296	0.392829	23.1871	32.937	4.35161	4.74444	AGGCTCCACTTTCAGT	chr6	0	MIMAT0018200	36590245	36590231	+
hsa-miR-3926	0.76746	0.720335	down	1.018	-1.018	-0.025734	43.9008	42.6495	5.37302	5.34729	TCTCTGCCTGCTTTTTG	chr8	0	MIMAT0018201	12584755	12584771	-
hsa-miR-3927	0.033737	0.0200745	up	1.10749	1.10749	0.147293	0.1	0.1	-3.23348	-3.08619	ATGCCTATCAAATATCTACCT	chr9	0	MIMAT0018202	112273820	112273801	+
hsa-miR-3928	0.033737	0.0200745	up	1.10749	1.10749	0.147293	0.1	0.1	-3.23348	-3.08619	GCCGAAGCTCCAAG	chr22	0	MIMAT0018205	31556105	31556093	+
hsa-miR-3929	0.033737	0.0200745	up	1.10749	1.10749	0.147293	0.1	0.1	-3.23348	-3.08619	AGTGGTCTACTCACATCA	chr18	0	MIMAT0018206	33514105	33514089	+
hsa-miR-3934	0.033737	0.0035102	up	1.27638	1.27638	0.352062	42.7281	53.2406	5.31999	5.67205	CTGCCTCAGTTTCCA	chr6	0	MIMAT0018349	33665937	33665950	-
hsa-miR-3935	0.0507706	0.0315089	up	1.20789	1.20789	0.27249	16.4763	19.7444	3.90696	4.17945	GTGGCTGGTGCTCG	chr16	0	MIMAT0018350	56279498	56279510	-
hsa-miR-3936	0.697337	0.637697	down	1.10443	-1.10443	-0.143302	0.609693	0.1	-2.94289	-3.08619	TGCATCTGCCATACACC	chr5	0	MIMAT0018351	131701268	131701253	+
hsa-miR-3937	0.033737	0.00162799	up	1.81467	1.81467	0.859706	84.1347	114.949	5.89505	6.75476	CCCCCATTGCTACAG	chrX	0	MIMAT0018352	39520539	39520552	-
hsa-miR-3938	0.033737	0.0200745	up	1.10749	1.10749	0.147293	0.1	0.1	-3.23348	-3.08619	CCGGGTTATCTACAAGG	chr3	0	MIMAT0018353	55886599	55886584	+
hsa-miR-3939	0.033737	0.0200745	up	1.10749	1.10749	0.147293	0.1	0.1	-3.23348	-3.08619	GACATCCTGTGGTCTG	chr6	0	MIMAT0018355	167411377	167411363	+
hsa-miR-3940	0.033737	0.0200745	up	1.10749	1.10749	0.147293	0.1	0.1	-3.23348	-3.08619	AAGTGGGCTGGGATC	chr19	0	MIMAT0018356	6416498	6416485	+
hsa-miR-3941	0.033737	0.0200745	up	1.10749	1.10749	0.147293	0.1	0.1	-3.23348	-3.08619	TATGATCCTCAGTTGTGTG	chr10	0	MIMAT0018357	124176544	124176561	-
hsa-miR-3942	0.033737	0.0200745	up	1.10749	1.10749	0.147293	0.1	0.1	-3.23348	-3.08619	ATTTCAGGTAACAGTATTGC	chr15	0	MIMAT0018358	35664500	35664482	+
hsa-miR-3943	0.033737	0.0200745	up	1.10749	1.10749	0.147293	0.1	0.1	-3.23348	-3.08619	CGCCAAGTGAAGCC	chr7	0	MIMAT0018359	43190526	43190538	-
hsa-miR-3944	0.033737	0.0200745	up	1.10749	1.10749	0.147293	0.1	0.1	-3.23348	-3.08619	CCGGAGCAGCAGG	chr10	0	MIMAT0018360	135185144	135185133	+
hsa-miR-3945	0.00662673	0.00010657	up	1.40526	1.40526	0.490836	43.6388	57.4466	5.34092	5.83176	ATATCAACCCTCTCCTATGC	chr4	0	MIMAT0018361	185772211	185772193	+
hsa-miR-409-3p	0.594156	0.529876	down	1.37176	-1.37176	-0.456023	1.91436	0.681027	-2.1929	-2.64892	AGGGGTTCACCGAGCA	chr14	0	MIMAT0001639	100601442	100601457	-
hsa-miR-409-5p	0.033737	0.0200745	up	1.10749	1.10749	0.147293	0.1	0.1	-3.23348	-3.08619	ATGCAAAGTTGCTCGGGTA	chr14	0	MIMAT0001638	101531656	101531673	-
hsa-miR-410	0.659973	0.598703	down	1.1334	-1.1334	-0.180656	0.633479	0.1	-2.90553	-3.08619	ACAGGCCATCTGTGTTATA	chr14	0	MIMAT0002171	101532301	101532318	-
hsa-miR-411	0.033737	0.0200745	up	1.10749	1.10749	0.147293	0.1	0.1	-3.23348	-3.08619	CGTACGCTATACGGTCTA	chr14	0	MIMAT0003329	101489681	101489697	-
hsa-miR-411*	0.033737	0.0200745	up	1.10749	1.10749	0.147293	0.1	0.1	-3.23348	-3.08619	GGTTAGTGGACCGTGT	chr14	0	MIMAT0004813	101489719	101489733	-
hsa-miR-412	0.033737	0.0200745	up	1.10749	1.10749	0.147293	0.1	0.1	-3.23348	-3.08619	ACGGCTAGTGGACCAG	chr14	0	MIMAT0002170	101531845	101531859	-
hsa-miR-421	0.033737	0.0200745	up	1.10749	1.10749	0.147293	0.1	0.1	-3.23348	-3.08619	GCGCCCAATTAATGTCTG	chrX	0	MIMAT0003339	73438281	73438265	+
hsa-miR-422a	0.243103	0.183216	down	2.21949	-2.21949	-1.15023	9.36849	8.949	2.32324	1.17301	GCCTTCTGACCCTA	chr15	0	MIMAT0001339	64163159	64163147	+
hsa-miR-423-3p	0.49692	0.421961	down	1.04853	-1.04853	-0.0683704	19.0271	17.0067	4.14301	4.07464	ACTGAGGGGCCTCA	chr17	0	MIMAT0001340	28444159	28444171	-
hsa-miR-423-5p	0.357225	0.286198	up	1.03701	1.03701	0.0524359	47.5975	46.9462	5.47039	5.52282	AAAGTCTCGCTCTCTG	chr17	0	MIMAT0004748	28444121	28444135	-
hsa-miR-424	0.117228	0.0795234	down	1.42839	-1.42839	-0.514389	85.8152	56.2732	6.11131	5.59692	TTCAAAACATGAATTGCTGCTG	chrX	0	MIMAT0001341	133680675	133680655	+
hsa-miR-424*	0.213172	0.157386	down	1.13423	-1.13423	-0.181716	22.7655	19.7412	4.36084	4.17912	ATAGCAGCGCCTCA	chrX	0	MIMAT0004749	133680711	133680699	+
hsa-miR-425	0.033737	0.00769881	down	1.89026	-1.89026	-0.918583	40.3357	24.9748	5.21998	4.3014	TCAACGGGAGTGATCGTG	chr3	0	MIMAT0003393	49032620	49032603	+
hsa-miR-425*	0.807296	0.769528	down	1.0964	-1.0964	-0.132781	11.8575	11.5333	3.21221	3.07942	GGGCGGACACGAC	chr3	0	MIMAT0001343	49057656	49057645	+
hsa-miR-4251	0.145713	0.100977	up	1.60004	1.60004	0.678104	0.739366	1.52479	-3.01627	-2.33817	TTGGCCCTTTTCTCAG	chr1	0	MIMAT0016883	3044575	3044589	-
hsa-miR-4252	0.145304	0.100587	up	1.21318	1.21318	0.278791	0.316695	0.3577	-3.19462	-2.91583	TGGTGCTGACTCAGTG	chr1	0	MIMAT0016886	6489946	6489932	+
hsa-miR-4253	0.033737	0.00121435	up	1.63078	1.63078	0.705561	40.3867	57.9979	5.09584	5.8014	ACCCCCTGGACATGC	chr1	0	MIMAT0016882	23189709	23189696	+
hsa-miR-4254	0.033737	0.0200745	up	1.10749	1.10749	0.147293	0.1	0.1	-3.23348	-3.08619	GAGATGGTGGAGTAGC	chr1	0	MIMAT0016884	32224326	32224312	+
hsa-miR-4255	0.17986	0.12911	up	1.38003	1.38003	0.464701	0.1	0.789883	-3.23348	-2.76878	TCCATCTCTGAACACTG	chr1	0	MIMAT0016885	37627175	37627190	-
hsa-miR-4256	0.033737	0.0200745	up	1.10749	1.10749	0.147293	0.1	0.1	-3.23348	-3.08619	ACCTTCATCAGGTCAGA	chr1	0	MIMAT0016877	113004419	113004404	+
hsa-miR-4257	0.212604	0.156811	up	1.16344	1.16344	0.2184	252.934	259.434	7.82326	8.04166	CTCAGTCCCCACCT	chr1	0	MIMAT0016878	150524468	150524480	-
hsa-miR-4258	0.033737	0.0200745	up	1.10749	1.10749	0.147293	0.1	0.1	-3.23348	-3.08619	CCAAGGCGGTGGC	chr1	0	MIMAT0016879	154948184	154948195	-
hsa-miR-4259	0.741555	0.690058	down	1.24939	-1.24939	-0.321225	23.4935	16.7172	3.4869	3.16568	TCCTGACCCCTAGACC	chr1	0	MIMAT0016880	159869859	159869845	+
hsa-miR-4260	0.819102	0.782578	down	1.1376	-1.1376	-0.185988	7.03931	7.34887	1.72318	1.53719	TGGGACTCCATGCCC	chr1	0	MIMAT0016881	209796817	209796804	+
hsa-miR-4261	5.87863e-06	8.59449e-09	up	1.37375	1.37375	0.458117	21.3951	27.3782	4.29385	4.75197	TGGGTCCCTGTTTCC	chr2	0	MIMAT0016890	10332787	10332774	+
hsa-miR-4262	0.033737	0.0200745	up	1.10749	1.10749	0.147293	0.1	0.1	-3.23348	-3.08619	CAGGTAGTCTGAATGTC	chr2	0	MIMAT0016894	11977102	11977087	+
hsa-miR-4263	0.033737	0.0200745	up	1.10749	1.10749	0.147293	0.1	0.1	-3.23348	-3.08619	GGCCAAGGCACTTAG	chr2	0	MIMAT0016898	28219293	28219306	-
hsa-miR-4264	0.033737	0.0200745	up	1.10749	1.10749	0.147293	0.1	0.1	-3.23348	-3.08619	AATGACCATGACTGAGT	chr2	0	MIMAT0016899	79876446	79876431	+
hsa-miR-4265	0.033737	0.0200745	up	1.10749	1.10749	0.147293	0.1	0.1	-3.23348	-3.08619	CCCAGAGCTGAGCC	chr2	0	MIMAT0016891	109758034	109758022	+
hsa-miR-4266	0.033737	0.0200745	up	1.10749	1.10749	0.147293	0.1	0.1	-3.23348	-3.08619	GGCCAAGGCCTCC	chr2	0	MIMAT0016892	109930071	109930060	+
hsa-miR-4267	0.033737	0.0200745	up	1.10749	1.10749	0.147293	0.1	0.1	-3.23348	-3.08619	GTGCCACCGAGCT	chr2	0	MIMAT0016893	110827563	110827552	+
hsa-miR-4268	0.033737	0.0200745	up	1.10749	1.10749	0.147293	0.1	0.1	-3.23348	-3.08619	CACATCCTGAGAGGAG	chr2	0	MIMAT0016896	220771276	220771262	+
hsa-miR-4269	0.363597	0.292632	down	2.00126	-2.00126	-1.00091	8.10393	7.95279	1.71835	0.717436	GCCAGGGCTGTCTG	chr2	0	MIMAT0016897	240227175	240227187	-
hsa-miR-4270	0.033737	0.0156687	up	1.33442	1.33442	0.416208	313.392	388.59	8.11904	8.53525	GCCCTCCCCTGAC	chr3	0	MIMAT0016900	15537775	15537764	+
hsa-miR-4271	0.033737	0.00227443	up	1.40796	1.40796	0.493605	182.853	225.145	7.33556	7.82916	CCCCACCTTTTCTTCC	chr3	0	MIMAT0016901	49311595	49311609	-
hsa-miR-4272	0.033737	0.0200745	up	1.10749	1.10749	0.147293	0.1	0.1	-3.23348	-3.08619	ACAATCACTAGTTGAATG	chr3	0	MIMAT0016902	67275925	67275941	-
hsa-miR-4273	0.033737	0.0200745	up	1.10749	1.10749	0.147293	0.1	0.1	-3.23348	-3.08619	CTGTCCATCAGAGAACA	chr3	0	MIMAT0016903	75787443	75787458	-
hsa-miR-4274	0.033737	0.0200745	up	1.10749	1.10749	0.147293	0.1	0.1	-3.23348	-3.08619	CAGGGGGAGGGAC	chr4	0	MIMAT0016906	7461824	7461835	-
hsa-miR-4275	0.033737	0.0200745	up	1.10749	1.10749	0.147293	0.1	0.1	-3.23348	-3.08619	AAAGAAGTGGTAATTGG	chr4	0	MIMAT0016905	28821215	28821230	-
hsa-miR-4276	0.033737	0.0200745	up	1.10749	1.10749	0.147293	0.1	0.1	-3.23348	-3.08619	GCACATGAGTCACTGA	chr4	0	MIMAT0016904	175344958	175344972	-
hsa-miR-4277	0.033737	0.0200745	up	1.10749	1.10749	0.147293	0.1	0.1	-3.23348	-3.08619	GTGTACTGTGCTCAGAA	chr5	0	MIMAT0016908	1708930	1708915	+
hsa-miR-4278	0.033737	0.0200745	up	1.10749	1.10749	0.147293	0.1	0.1	-3.23348	-3.08619	CAAGGGCAAACCCC	chr5	0	MIMAT0016910	6828024	6828012	+
hsa-miR-4279	0.033737	0.0200745	up	1.10749	1.10749	0.147293	0.1	0.1	-3.23348	-3.08619	GAAGCCGGGAGGA	chr5	0	MIMAT0016909	31936255	31936244	+
hsa-miR-4280	0.033737	0.00775911	up	4.13692	4.13692	2.04856	0.88366	4.35819	-2.90824	-0.85968	GCTCTGCTCAGAACTAC	chr5	0	MIMAT0016911	86410726	86410711	+
hsa-miR-4281	0.0752344	0.0486164	up	1.20709	1.20709	0.271535	2163.12	2528.54	10.9344	11.2059	CCCCCCTCCCCG	chr5	0	MIMAT0016907	176056491	176056481	+
hsa-miR-4282	0.937718	0.922637	up	1.04177	1.04177	0.0590378	1.79737	1.43598	-2.12146	-2.06242	TCCTGGATGCAAATTTTA	chr6	0	MIMAT0016912	73677466	73677450	+
hsa-miR-4283	0.033737	0.0200745	up	1.10749	1.10749	0.147293	0.1	0.1	-3.23348	-3.08619	AAACTCGCTGAGCCC	chr7	0	MIMAT0016914	63081480	63081494	-
hsa-miR-4284	0.033737	0.00292612	down	1.44028	-1.44028	-0.526354	1749.26	1045.26	10.6084	10.0821	ATGGGGTGATGTGAGC	chr7	0	MIMAT0016915	73125660	73125674	-
hsa-miR-4285	0.033737	0.0200745	up	1.10749	1.10749	0.147293	0.1	0.1	-3.23348	-3.08619	ATGAGTCGGACTCGC	chr7	0	MIMAT0016913	101936383	101936396	-
hsa-miR-4286	0.0730711	0.0469514	down	1.19659	-1.19659	-0.258931	1318.69	917.165	10.196	9.93706	GGTACCAGGAGTGGG	chr8	0	MIMAT0016916	10524501	10524514	-
hsa-miR-4287	0.193797	0.14039	up	1.3494	1.3494	0.432319	0.306386	0.731807	-3.21433	-2.78201	AAAGTGCCCTCAAGGG	chr8	0	MIMAT0016917	27743584	27743570	+
hsa-miR-4288	0.033737	0.0200745	up	1.10749	1.10749	0.147293	0.1	0.1	-3.23348	-3.08619	GGAAACTCAGCAGACA	chr8	0	MIMAT0016918	28362689	28362675	+
hsa-miR-4289	0.033737	0.0200745	up	1.10749	1.10749	0.147293	0.1	0.1	-3.23348	-3.08619	TGATAGCCCTGCACAA	chr9	0	MIMAT0016920	91360779	91360765	+
hsa-miR-429	0.033737	0.0077171	down	2.06747	-2.06747	-1.04787	99.7679	47.0286	6.35114	5.30327	ACGGTTTTACCAGACAGTA	chr1	0	MIMAT0001536	1104439	1104456	-
hsa-miR-4290	0.033737	0.0200745	up	1.10749	1.10749	0.147293	0.1	0.1	-3.23348	-3.08619	GAGGGAAGAAAGGAGG	chr9	0	MIMAT0016921	92785807	92785793	+
hsa-miR-4291	0.552907	0.478943	down	1.04863	-1.04863	-0.0685067	39.2159	35.0772	5.16354	5.09504	AGCTGTTCCTGCTGAA	chr9	0	MIMAT0016922	96581650	96581664	-
hsa-miR-4292	0.033737	0.0200745	up	1.10749	1.10749	0.147293	0.1	0.1	-3.23348	-3.08619	CCAAGGCCGGCC	chr9	0	MIMAT0016919	139725455	139725465	-
hsa-miR-4293	0.033737	0.0200745	up	1.10749	1.10749	0.147293	0.1	0.1	-3.23348	-3.08619	CTGTTCCTGTCAGGC	chr10	0	MIMAT0016848	14425266	14425253	+
hsa-miR-4294	1.71247e-05	5.00722e-08	up	1.58595	1.58595	0.665343	20.7399	32.433	4.24322	4.90856	CCCTGCTGTAGACTCC	chr10	0	MIMAT0016849	50193583	50193569	+
hsa-miR-4295	0.033737	0.0200745	up	1.10749	1.10749	0.147293	0.1	0.1	-3.23348	-3.08619	AAGGAAAACATTGCACTG	chr10	0	MIMAT0016844	114393940	114393956	-
hsa-miR-4296	0.074385	0.0479442	up	1.23254	1.23254	0.301634	0.1	0.392849	-3.23348	-2.93185	TGAGCCTGAGCCCA	chr10	0	MIMAT0016845	126721378	126721366	+
hsa-miR-4297	0.033737	0.0200745	up	1.10749	1.10749	0.147293	0.1	0.1	-3.23348	-3.08619	CACAGACAGGAAGGC	chr10	0	MIMAT0016846	131641588	131641575	+
hsa-miR-4298	0.0494064	0.0305901	up	1.24227	1.24227	0.312976	182.937	207.399	7.35862	7.67159	CTGCCTCCTCCTCC	chr11	0	MIMAT0016852	1880725	1880713	+
hsa-miR-4299	0.08902	0.0584356	up	1.16739	1.16739	0.223292	5110.45	4843.7	12.1727	12.396	GCCTCTCATGTCACC	chr11	0	MIMAT0016851	11678259	11678246	+
hsa-miR-4300	0.0356706	0.0214076	up	1.19056	1.19056	0.251638	0.1	0.3666	-3.23348	-2.98184	GAAGTAGTCCAGCTCC	chr11	0	MIMAT0016853	81601868	81601854	+
hsa-miR-4301	0.033737	0.0200745	up	1.10749	1.10749	0.147293	0.1	0.1	-3.23348	-3.08619	TCACAAGTGAAGTAGTGG	chr11	0	MIMAT0016850	113320774	113320758	+
hsa-miR-4302	0.033737	0.0200745	up	1.10749	1.10749	0.147293	0.1	0.1	-3.23348	-3.08619	CTCGCTGAGCCACA	chr12	0	MIMAT0016855	26026980	26026968	+
hsa-miR-4303	0.824397	0.78824	up	1.10523	1.10523	0.144349	1.25649	1.30353	-2.63958	-2.49523	CTGTCCTCAGCTCAGA	chr12	0	MIMAT0016856	98389187	98389173	+
hsa-miR-4304	0.00143834	9.31851e-06	up	1.53221	1.53221	0.615612	23.6191	36.8692	4.41751	5.03312	TGCCCTGGACATGC	chr12	0	MIMAT0016854	123495240	123495228	+
hsa-miR-4305	0.033737	0.0200745	up	1.10749	1.10749	0.147293	0.1	0.1	-3.23348	-3.08619	GAACTGGAGGTGTCTAG	chr13	0	MIMAT0016857	40238198	40238183	+
hsa-miR-4306	0.151962	0.106196	down	1.14537	-1.14537	-0.19582	59.2393	49.2345	5.75202	5.5562	TACTGCCTTTCTCTCCA	chr13	0	MIMAT0016858	100295378	100295393	-
hsa-miR-4307	0.033737	0.0200745	up	1.10749	1.10749	0.147293	0.1	0.1	-3.23348	-3.08619	GGAAACAGGAAAAAACAT	chr14	0	MIMAT0016860	27377905	27377921	-
hsa-miR-4308	0.033737	0.0200745	up	1.10749	1.10749	0.147293	0.1	0.1	-3.23348	-3.08619	AAGAAGAAACTCCAGGG	chr14	0	MIMAT0016861	55344901	55344886	+
hsa-miR-4309	0.033737	0.0200745	up	1.10749	1.10749	0.147293	0.1	0.1	-3.23348	-3.08619	TGGAATCCTAGACTCCA	chr14	0	MIMAT0016859	103005993	103006008	-
hsa-miR-431	0.588408	0.52389	up	1.10912	1.10912	0.149414	46.901	52.6712	5.39351	5.54292	TGCATGACGGCCTGC	chr14	0	MIMAT0001625	101347370	101347383	-
hsa-miR-431*	0.391625	0.318052	up	1.13504	1.13504	0.18274	0.290748	0.3323	-3.11716	-2.93442	AGAAGCCCTGCAAGACG	chr14	0	MIMAT0004757	101347412	101347427	-
hsa-miR-4310	0.033737	0.0200745	up	1.10749	1.10749	0.147293	0.1	0.1	-3.23348	-3.08619	GGGACATGAATGCTGC	chr15	0	MIMAT0016862	42158739	42158725	+
hsa-miR-4311	0.989606	0.986713	down	1.00812	-1.00812	-0.0116726	2.64735	2.41624	-1.74415	-1.75582	CACACTCAGCTCTCTTT	chr15	0	MIMAT0016863	66332583	66332598	-
hsa-miR-4312	0.033737	0.0200745	up	1.10749	1.10749	0.147293	0.1	0.1	-3.23348	-3.08619	TGGGGACAGGAACAA	chr15	0	MIMAT0016864	69094254	69094241	+
hsa-miR-4313	0.968339	0.959844	down	1.0037	-1.0037	-0.00533192	20.735	18.9011	4.2775	4.27217	GGGTTTGGGGCCA	chr15	0	MIMAT0016865	76054585	76054574	+
hsa-miR-4314	0.290722	0.225904	up	1.14085	1.14085	0.190112	38.4996	44.6511	5.13385	5.32397	CTGTCCCATTTCCCA	chr17	0	MIMAT0016868	7991388	7991401	-
hsa-miR-4315	0.033737	0.0200745	up	1.10749	1.10749	0.147293	0.1	0.1	-3.23348	-3.08619	GTCCAGCTCAGAAAGC	chr17	0	MIMAT0016866	43552756	43552741	+
hsa-miR-4316	0.564924	0.491831	up	1.29066	1.29066	0.36811	0.936275	1.41922	-2.80043	-2.43232	CACCAGCTAGCCTCA	chr17	0	MIMAT0016867	75393092	75393079	+
hsa-miR-4317	0.792491	0.75136	down	1.10235	-1.10235	-0.140577	13.0683	13.0946	3.38097	3.24039	AAACTCCCTGGCAATG	chr18	0	MIMAT0016872	6374386	6374372	+
hsa-miR-4318	0.033737	0.0200745	up	1.10749	1.10749	0.147293	0.1	0.1	-3.23348	-3.08619	AGCATGTACCCACAGTG	chr18	0	MIMAT0016869	35237153	35237168	-
hsa-miR-4319	0.033737	0.0200745	up	1.10749	1.10749	0.147293	0.1	0.1	-3.23348	-3.08619	GTGGCTTTGCTCAGG	chr18	0	MIMAT0016870	42550073	42550060	+
hsa-miR-432	0.198048	0.144327	up	1.71702	1.71702	0.779907	1.23539	2.13468	-2.63626	-1.85635	CCACCCAATGACCTACTC	chr14	0	MIMAT0002814	101350839	101350855	-
hsa-miR-432*	0.033737	0.0200745	up	1.10749	1.10749	0.147293	0.1	0.1	-3.23348	-3.08619	AGACATGGAGGAGCCAT	chr14	0	MIMAT0002815	101350886	101350901	-
hsa-miR-4320	0.033737	0.0200745	up	1.10749	1.10749	0.147293	0.1	0.1	-3.23348	-3.08619	AGGAAGCTACAGAATCCC	chr18	0	MIMAT0016871	47652923	47652907	+
hsa-miR-4321	0.033737	0.0200745	up	1.10749	1.10749	0.147293	0.1	0.1	-3.23348	-3.08619	CGCAGGGCGGTC	chr19	0	MIMAT0016874	2250697	2250707	-
hsa-miR-4322	0.060707	0.0383856	up	1.26783	1.26783	0.342364	48.6067	59.0688	5.48385	5.82621	CCCCACGCGCTG	chr19	0	MIMAT0016873	10341141	10341151	-
hsa-miR-4323	0.0380689	0.022986	up	1.41372	1.41372	0.4995	8.69362	9.55937	2.49558	2.99508	TCTGAGGCTGTGGGG	chr19	0	MIMAT0016875	42637655	42637642	+
hsa-miR-4324	0.502311	0.427405	down	1.61579	-1.61579	-0.692242	5.091	4.02257	0.781341	0.0890993	TTAAGGTTAGGGTCTCAGG	chr19	0	MIMAT0016876	49812115	49812098	+
hsa-miR-4325	0.033737	0.0200745	up	1.10749	1.10749	0.147293	0.1	0.1	-3.23348	-3.08619	TCACTGAGACAAGTGCA	chr20	0	MIMAT0016887	55896585	55896570	+
hsa-miR-4326	0.033737	0.0200745	up	1.10749	1.10749	0.147293	0.1	0.1	-3.23348	-3.08619	GTCTGGGAGACAGAGG	chr20	0	MIMAT0016888	61918175	61918189	-
hsa-miR-4327	0.033737	0.00370464	up	1.43958	1.43958	0.525645	151.513	199.228	7.03391	7.55955	CCAGTCCCCCATGC	chr21	0	MIMAT0016889	31747640	31747628	+
hsa-miR-4328	0.033737	0.0200745	up	1.10749	1.10749	0.147293	0.1	0.1	-3.23348	-3.08619	AATCCTGGGAAAACTGG	chrX	0	MIMAT0016926	78156736	78156721	+
hsa-miR-4329	0.033737	0.0200745	up	1.10749	1.10749	0.147293	0.1	0.1	-3.23348	-3.08619	GTGGAACTAGGGTCTC	chrX	0	MIMAT0016923	112024006	112023992	+
hsa-miR-433	0.033737	0.0200745	up	1.10749	1.10749	0.147293	0.1	0.1	-3.23348	-3.08619	ACACCGAGGAGCCC	chr14	0	MIMAT0001627	101348295	101348307	-
hsa-miR-4330	0.033737	0.0200745	up	1.10749	1.10749	0.147293	0.1	0.1	-3.23348	-3.08619	GCAAGGCTCTGATCTG	chrX	0	MIMAT0016924	150336774	150336788	-
hsa-miR-448	0.033737	0.0200745	up	1.10749	1.10749	0.147293	0.1	0.1	-3.23348	-3.08619	ATGGGACATCCTACATATGCA	chrX	0	MIMAT0001532	114058089	114058108	-
hsa-miR-449a	0.033737	0.0200745	up	1.10749	1.10749	0.147293	0.1	0.1	-3.23348	-3.08619	ACCAGCTAACAATACACTGC	chr5	0	MIMAT0001541	54466396	54466377	+
hsa-miR-449b	0.033737	0.0200745	up	1.10749	1.10749	0.147293	0.1	0.1	-3.23348	-3.08619	GCCAGCTAACAATACACTG	chr5	0	MIMAT0003327	54466510	54466493	+
hsa-miR-449b*	0.278875	0.215068	up	1.49234	1.49234	0.577577	0.1	0.794153	-3.23348	-2.6559	AGTGGCAGGGTAGTTG	chr5	0	MIMAT0009203	54466549	54466535	+
hsa-miR-449c	0.033737	0.0200745	up	1.10749	1.10749	0.147293	0.1	0.1	-3.23348	-3.08619	ACAGCCGCTAGCAATA	chr5	0	MIMAT0010251	54468130	54468116	+
hsa-miR-449c*	0.033737	0.0200745	up	1.10749	1.10749	0.147293	0.1	0.1	-3.23348	-3.08619	ACAGAGAGGAGTGCAAC	chr5	0	MIMAT0013771	54468168	54468153	+
hsa-miR-450a	0.0702132	0.0449097	up	1.09286	1.09286	0.12811	0.308715	0.1	-3.2143	-3.08619	ATATTAGGAACACATCGCAA	chrX	0	MIMAT0001545	133674409	133674390	+
hsa-miR-450b-3p	0.033737	0.0200745	up	1.10749	1.10749	0.147293	0.1	0.1	-3.23348	-3.08619	TATGGATGCAAAATGATCCCAA	chrX	0	MIMAT0004910	133674283	133674263	+
hsa-miR-450b-5p	0.033737	0.0200745	up	1.10749	1.10749	0.147293	0.1	0.1	-3.23348	-3.08619	TATTCAGGAACATATTGCAAAA	chrX	0	MIMAT0004909	133674246	133674226	+
hsa-miR-451	0.84209	0.808849	up	1.1219	1.1219	0.165938	1584.8	2685.58	9.86383	10.0298	AACTCAGTAATGGTAACGGTTT	chr17	0	MIMAT0001631	27188424	27188404	+
hsa-miR-452	0.988095	0.983203	down	1.00247	-1.00247	-0.00355617	24.2085	21.0105	4.36894	4.36539	TCAGTTTCCTCTGCAAA	chrX	0	MIMAT0001635	151128134	151128119	+
hsa-miR-452*	0.033737	0.0200745	up	1.10749	1.10749	0.147293	0.1	0.1	-3.23348	-3.08619	CACTTACTTCTTTGCAGA	chrX	0	MIMAT0001636	151128178	151128162	+
hsa-miR-454	0.033737	0.0189616	down	3.40864	-3.40864	-1.7692	10.3633	5.85527	2.87772	1.10852	ACCCTATAAGCAATATTGCAC	chr17	0	MIMAT0003885	57215204	57215185	+
hsa-miR-454*	0.033737	0.0200745	up	1.10749	1.10749	0.147293	0.1	0.1	-3.23348	-3.08619	GCAGAGACAATATTGATAGGGT	chr17	0	MIMAT0003884	54569945	54569924	+
hsa-miR-455-3p	0.359382	0.288451	down	1.36233	-1.36233	-0.446076	60.2939	45.0387	5.61679	5.17071	GTGTATATGCCCATGGA	chr9	0	MIMAT0004784	116971772	116971787	-
hsa-miR-455-5p	0.31494	0.247309	down	2.32197	-2.32197	-1.21535	7.04606	4.08525	0.866223	-0.349126	CGATGTAGTCCAAAGGCA	chr9	0	MIMAT0003150	116011554	116011571	-
hsa-miR-466	0.033737	0.0200745	up	1.10749	1.10749	0.147293	0.1	0.1	-3.23348	-3.08619	ATGTGTGTTGCGTGTATG	chr3	0	MIMAT0015002	31203269	31203253	+
hsa-miR-483-3p	0.998965	0.998235	down	1.00025	-1.00025	-0.000357336	0.325593	0.1	-3.08583	-3.08619	AAGACGGGAGGAGAGGAG	chr11	0	MIMAT0002173	2155431	2155415	+
hsa-miR-483-5p	0.0573203	0.0359928	up	1.37598	1.37598	0.460462	136.15	165.319	6.79488	7.25534	CTCCCTTCTTTCCTC	chr11	0	MIMAT0004761	2155392	2155379	+
hsa-miR-484	0.0210453	0.000476903	down	6.95643	-6.95643	-2.79835	14.4538	5.16724	3.58151	0.783168	ATCGGGAGGGGACTGA	chr16	0	MIMAT0002174	15737165	15737179	-
hsa-miR-485-3p	0.033737	0.0200745	up	1.10749	1.10749	0.147293	0.1	0.1	-3.23348	-3.08619	AGAGAGGAGAGCCGTGT	chr14	0	MIMAT0002176	101521807	101521822	-
hsa-miR-485-5p	0.033737	0.0200745	up	1.10749	1.10749	0.147293	0.1	0.1	-3.23348	-3.08619	GAATTCATCACGGCCAGC	chr14	0	MIMAT0002175	101521769	101521785	-
hsa-miR-486-3p	0.033737	0.0200745	up	1.10749	1.10749	0.147293	0.1	0.1	-3.23348	-3.08619	ATCCTGTACTGAGCTGC	chr8	0	MIMAT0004762	41518024	41518009	+
hsa-miR-486-5p	0.0689677	0.0440123	up	1.4095	1.4095	0.495182	39.0312	61.7927	5.13711	5.63229	CTCGGGGCAGCTCA	chr8	0	MIMAT0002177	41637127	41637140	-
hsa-miR-487a	0.033737	0.0200745	up	1.10749	1.10749	0.147293	0.1	0.1	-3.23348	-3.08619	AACTGGATGTCCCTGT	chr14	0	MIMAT0002178	101518838	101518852	-
hsa-miR-487b	0.578684	0.508205	up	1.26632	1.26632	0.340643	7.2463	7.70179	1.89626	2.2369	AAGTGGATGACCCTGTAC	chr14	0	MIMAT0003180	101512847	101512863	-
hsa-miR-488	0.033737	0.0200745	up	1.10749	1.10749	0.147293	0.1	0.1	-3.23348	-3.08619	GACCAAGAAATAGCCTTTCA	chr1	0	MIMAT0004763	176998570	176998552	+
hsa-miR-488*	0.033737	0.0200745	up	1.10749	1.10749	0.147293	0.1	0.1	-3.23348	-3.08619	TTGAGAGTGCCATTATCTGG	chr1	0	MIMAT0002804	175265155	175265136	+
hsa-miR-489	0.826095	0.791488	down	1.09482	-1.09482	-0.130692	19.7144	23.4444	4.13073	4.00004	GCTGCCGTATATGTGATG	chr7	0	MIMAT0002805	92951256	92951239	+
hsa-miR-490-3p	0.575103	0.502375	up	1.18077	1.18077	0.239727	0.447966	0.595407	-3.02774	-2.78801	CAGCATGGAGTCCTCCA	chr7	0	MIMAT0002806	136238534	136238550	-
hsa-miR-490-5p	0.0106347	0.000203906	up	1.71607	1.71607	0.779108	16.2784	28.7956	3.82394	4.60305	ACCCACCTGGAGATC	chr7	0	MIMAT0004764	136587958	136587971	-
hsa-miR-491-3p	0.033737	0.0200745	up	1.10749	1.10749	0.147293	0.1	0.1	-3.23348	-3.08619	GTAGAAGGGAATCTTGCATA	chr9	0	MIMAT0004765	20716156	20716174	-
hsa-miR-491-5p	0.033737	0.0200745	up	1.10749	1.10749	0.147293	0.1	0.1	-3.23348	-3.08619	CCTCATGGAAGGGTTC	chr9	0	MIMAT0002807	20716126	20716140	-
hsa-miR-492	0.419757	0.345809	up	1.85117	1.85117	0.888434	12.7053	17.3155	2.12684	3.01527	AAGAATCTTGTCCCGCAGG	chr12	0	MIMAT0002812	95228208	95228225	-
hsa-miR-493	0.357225	0.28597	up	1.27493	1.27493	0.350416	0.673669	0.906456	-3.00401	-2.65359	CCTGGCACACAGTAG	chr14	0	MIMAT0003161	101335461	101335474	-
hsa-miR-493*	0.708759	0.652286	down	1.07119	-1.07119	-0.0992081	0.655617	0.1	-2.98698	-3.08619	AATGAAAGCCTACCATGTAC	chr14	0	MIMAT0002813	100405167	100405186	-
hsa-miR-494	0.14142	0.0971746	down	1.14452	-1.14452	-0.194744	24737.5	19830.8	14.3607	14.166	GAGGTTTCCCGTGTA	chr14	0	MIMAT0002816	101496026	101496039	-
hsa-miR-495	0.826095	0.791703	down	1.04056	-1.04056	-0.0573564	0.387891	0.1	-3.02883	-3.08619	AAGAAGTGCACCATGTTTGT	chr14	0	MIMAT0002817	101500144	101500162	-
hsa-miR-496	0.033737	0.0200745	up	1.10749	1.10749	0.147293	0.1	0.1	-3.23348	-3.08619	GAGATTGGCCATGTAAT	chr14	0	MIMAT0002818	100596723	100596739	-
hsa-miR-497	0.10291	0.0688322	down	1.7411	-1.7411	-0.800001	31.9532	23.1426	4.77177	3.97177	ACAAACCACAGTGTGCTG	chr17	0	MIMAT0002820	6921273	6921257	+
hsa-miR-497*	0.033737	0.0200745	up	1.10749	1.10749	0.147293	0.1	0.1	-3.23348	-3.08619	TCTAACACCACAGTGTGG	chr17	0	MIMAT0004768	6921314	6921298	+
hsa-miR-498	0.00934318	0.000170745	up	1.50846	1.50846	0.593076	23.7373	35.6338	4.42769	5.02077	GAAAAACGCCCCCTGGC	chr19	0	MIMAT0002824	54177491	54177506	-
hsa-miR-499-3p	0.033737	0.0200745	up	1.10749	1.10749	0.147293	0.1	0.1	-3.23348	-3.08619	AGCACAGACTTGCTGTGA	chr20	0	MIMAT0004772	33578253	33578269	-
hsa-miR-499-5p	0.033737	0.0200745	up	1.10749	1.10749	0.147293	0.1	0.1	-3.23348	-3.08619	AAACATCACTGCAAGTCTTAA	chr20	0	MIMAT0002870	33578212	33578231	-
hsa-miR-500a	0.516214	0.440366	up	1.04702	1.04702	0.0662914	48.2443	48.7047	5.52427	5.59056	TCTCACCCAGGTAG	chrX	0	MIMAT0004773	49773060	49773073	-
hsa-miR-500a*	0.787646	0.745615	down	1.09952	-1.09952	-0.136873	6.87486	5.83092	1.86586	1.72899	CAGAATCCTTGCCCAGGT	chrX	0	MIMAT0002871	49659834	49659851	-
hsa-miR-500b	0.033737	0.0200745	up	1.10749	1.10749	0.147293	0.1	0.1	-3.23348	-3.08619	ACCCAGGTAGCAAGGA	chrX	0	MIMAT0016925	49775293	49775307	-
hsa-miR-501-3p	0.482396	0.407639	down	1.3973	-1.3973	-0.482637	4.33783	3.01572	0.111294	-0.371343	AGAATCCTTGCCCGGG	chrX	0	MIMAT0004774	49774387	49774401	-
hsa-miR-501-5p	0.427258	0.35355	up	1.06135	1.06135	0.0858964	32.2473	33.566	4.92686	5.01276	TCTCACCCAGGGACAAAG	chrX	0	MIMAT0002872	49661087	49661104	-
hsa-miR-502-3p	0.148435	0.103189	down	1.9202	-1.9202	-0.941258	2.60537	1.05084	-1.45577	-2.39703	TGAATCCTTGCCCAGG	chrX	0	MIMAT0004775	49779264	49779278	-
hsa-miR-502-5p	0.813551	0.776085	down	1.04641	-1.04641	-0.0654452	0.299115	0.1	-3.02074	-3.08619	TAGCACCCAGATAGCAAGG	chrX	0	MIMAT0002873	49665963	49665981	-
hsa-miR-503	0.960727	0.951396	down	1.02721	-1.02721	-0.0387245	1.55164	1.3326	-2.1938	-2.23252	CTGCAGAACTGTTCCCGC	chrX	0	MIMAT0002874	133680385	133680369	+
hsa-miR-504	0.033737	0.0200745	up	1.10749	1.10749	0.147293	0.1	0.1	-3.23348	-3.08619	GATAGAGTGCAGACCAG	chrX	0	MIMAT0002875	137749905	137749890	+
hsa-miR-505	0.033737	0.00194339	down	6.11775	-6.11775	-2.613	6.19009	2.32017	1.44685	-1.16615	AGGAAACCAGCAAGTGTTG	chrX	0	MIMAT0002876	139006378	139006361	+
hsa-miR-505*	0.598241	0.53429	up	1.27231	1.27231	0.347447	1.12021	0.543787	-2.57279	-2.22534	ACATCAATACTTCCTGGCTC	chrX	0	MIMAT0004776	139006342	139006324	+
hsa-miR-506	0.033737	0.0200745	up	1.10749	1.10749	0.147293	0.1	0.1	-3.23348	-3.08619	TCTACTCAGAAGGGTGC	chrX	0	MIMAT0002878	146312328	146312313	+
hsa-miR-507	0.033737	0.0200745	up	1.10749	1.10749	0.147293	0.1	0.1	-3.23348	-3.08619	TTCACTCCAAAAGGTGCAA	chrX	0	MIMAT0002879	146312577	146312560	+
hsa-miR-508-3p	0.033737	0.0200745	up	1.10749	1.10749	0.147293	0.1	0.1	-3.23348	-3.08619	TCTACTCCAAAAGGCTAC	chrX	0	MIMAT0002880	146126205	146126188	+
hsa-miR-508-5p	0.0673907	0.0429074	up	2.22951	2.22951	1.15673	4.40644	5.97506	0.236618	1.39334	CATGAGTGACGCCCTC	chrX	0	MIMAT0004778	146318478	146318464	+
hsa-miR-509-3-5p	0.0374541	0.0225874	up	1.91673	1.91673	0.938649	8.60033	10.3512	2.22969	3.16834	CATGATTGCCACGTCTG	chrX	0	MIMAT0004975	146341200	146341185	+
hsa-miR-509-3p	0.033737	0.0200745	up	1.10749	1.10749	0.147293	0.1	0.1	-3.23348	-3.08619	CTACCCACAGACGTAC	chrX	0	MIMAT0002881	146340353	146340338	+
hsa-miR-509-5p	0.033737	0.0164552	up	1.44245	1.44245	0.528522	12.1323	15.0681	3.1691	3.69762	TGATTGCCACTGTCTGC	chrX	0	MIMAT0004779	146340317	146340301	+
hsa-miR-510	0.598241	0.534671	down	1.3464	-1.3464	-0.42911	1.45963	1.13309	-1.92372	-2.35283	GTGATTGCCACTCTCC	chrX	0	MIMAT0002882	146353883	146353869	+
hsa-miR-511	0.033737	0.0200745	up	1.10749	1.10749	0.147293	0.1	0.1	-3.23348	-3.08619	TGACTGCAGAGCAAAAGA	chr10	0	MIMAT0002808	17887125	17887142	-
hsa-miR-512-3p	0.700016	0.642705	down	1.04153	-1.04153	-0.0587024	27.3896	23.2315	4.51859	4.45989	GACCTCAGCTATGACAGCA	chr19	0	MIMAT0002823	54169986	54170004	-
hsa-miR-512-5p	0.585484	0.518718	down	1.23286	-1.23286	-0.30201	1.45389	0.1	-2.78418	-3.08619	GAAAGTGCCCTCAAGGCT	chr19	0	MIMAT0002822	54169951	54169968	-
hsa-miR-513a-3p	0.033737	0.0200745	up	1.10749	1.10749	0.147293	0.1	0.1	-3.23348	-3.08619	CCTTCTCAGAAAGGTGAA	chrX	0	MIMAT0004777	146295074	146295057	+
hsa-miR-513a-5p	0.033737	0.0052725	up	1.28798	1.28798	0.365112	1010.09	1167.85	9.78703	10.1521	ATGACACCTCCCTGTG	chrX	0	MIMAT0002877	146295034	146295019	+
hsa-miR-513b	0.033737	0.00761645	up	1.31579	1.31579	0.395926	386.149	437.732	8.37915	8.77508	ATAAATGACACCTCCTTGT	chrX	0	MIMAT0005788	146280596	146280579	+
hsa-miR-513c	0.0226344	0.000595643	up	1.46569	1.46569	0.551581	202.556	261.419	7.51655	8.06813	ATAAACGACACCTCCTTGA	chrX	0	MIMAT0005789	146271256	146271239	+
hsa-miR-514	0.825551	0.789946	down	1.04105	-1.04105	-0.058033	0.400609	0.1	-3.02815	-3.08619	TCTACTCACAGAAGTGTC	chrX	0	MIMAT0002883	146360843	146360826	+
hsa-miR-514b-3p	0.033737	0.0200745	up	1.10749	1.10749	0.147293	0.1	0.1	-3.23348	-3.08619	TCCACTCACAGAGGTG	chrX	0	MIMAT0015088	146331738	146331724	+
hsa-miR-514b-5p	0.0142828	0.000292338	up	1.38451	1.38451	0.469376	31.1916	41.8241	4.81654	5.28591	ATGATTGCCTCCCTCTT	chrX	0	MIMAT0015087	146331702	146331687	+
hsa-miR-515-3p	0.576562	0.50407	down	1.26323	-1.26323	-0.337117	1.91723	0.1	-2.74907	-3.08619	AACGCTCCAAAAGAAGGCACT	chr19	0	MIMAT0002827	54182308	54182328	-
hsa-miR-515-5p	0.586862	0.520369	down	1.22978	-1.22978	-0.298405	1.39796	0.1	-2.78778	-3.08619	CAGAAAGTGCTTTCTTTTGGAGA	chr19	0	MIMAT0002826	54182271	54182293	-
hsa-miR-516a-3p	0.033737	0.0200745	up	1.10749	1.10749	0.147293	0.1	0.1	-3.23348	-3.08619	ACCCTCTGAAAGGAAGCA	chr19	0	MIMAT0006778	54228751	54228768	-
hsa-miR-516a-5p	0.206938	0.152178	down	1.12377	-1.12377	-0.16835	31.318	26.8617	4.80646	4.63811	GAAAGTGCTTCTTTCCTCG	chr19	0	MIMAT0004770	54260014	54260032	-
hsa-miR-516b	0.424819	0.350289	down	1.80811	-1.80811	-0.854485	12.1614	8.74933	2.31878	1.46429	AAAGTGCTTCTTACCTCCA	chr19	0	MIMAT0002859	54228714	54228732	-
hsa-miR-517*	0.033737	0.0200745	up	1.10749	1.10749	0.147293	0.1	0.1	-3.23348	-3.08619	AGACAGTGCTTCCATCT	chr19	0	MIMAT0002851	54215541	54215557	-
hsa-miR-517a	0.512293	0.436647	down	1.44045	-1.44045	-0.526517	8.22584	0.414455	-2.32605	-2.85257	ACACTCTAAAGGGATGCAC	chr19	0	MIMAT0002852	54215579	54215596	-
hsa-miR-517b	0.751961	0.703039	down	1.18088	-1.18088	-0.239865	5.86956	0.364164	-2.65157	-2.89144	AACACTCTAAAGGGATGCACG	chr19	0	MIMAT0002857	54224374	54224394	-
hsa-miR-517c	0.581712	0.513675	down	1.24266	-1.24266	-0.313437	1.56924	0.1	-2.77275	-3.08619	ACACTCTAAAAGGATGCAC	chr19	0	MIMAT0002866	54244626	54244644	-
hsa-miR-518a-3p	0.946895	0.933744	down	1.01003	-1.01003	-0.0144019	0.482865	0.1	-3.07179	-3.08619	TCCAGCAAAGGGAAGCGC	chr19	0	MIMAT0002863	54234314	54234331	-
hsa-miR-518a-5p	0.0351546	0.0209951	up	3.17217	3.17217	1.66547	2.35148	3.94645	-1.93007	-0.264598	GAAAGGGCTTCCCTT	chr19	0	MIMAT0005457	54223370	54223384	-
hsa-miR-518b	0.580125	0.511426	down	1.24725	-1.24725	-0.318749	1.64529	0.1	-2.76744	-3.08619	ACCTCTAAAGGGGAGCG	chr19	0	MIMAT0002844	54206047	54206062	-
hsa-miR-518c	0.717453	0.663434	up	1.0348	1.0348	0.049357	0.398271	0.1	-3.13554	-3.08619	ACACTCTAAAGAGAAGCGCTT	chr19	0	MIMAT0002848	54212053	54212072	-
hsa-miR-518c*	0.709441	0.653433	down	1.15847	-1.15847	-0.212215	1.60184	0.370536	-2.75803	-2.97024	CAGAAAGTGCTTCCCTC	chr19	0	MIMAT0002847	54209525	54209541	-
hsa-miR-518d-3p	0.033737	0.0200745	up	1.10749	1.10749	0.147293	0.1	0.1	-3.23348	-3.08619	GCTCCAAAGGGAAGCGCT	chr19	0	MIMAT0002864	54238186	54238203	-
hsa-miR-518e	0.617484	0.556548	down	1.17523	-1.17523	-0.232938	0.938003	0.1	-2.85325	-3.08619	CACTCTGAAGGGAAGCGC	chr19	0	MIMAT0002861	54233149	54233165	-
hsa-miR-518e*	0.544783	0.470313	down	1.21176	-1.21176	-0.277108	1.04342	0.1	-2.80908	-3.08619	CAGAAAGCGCTTCCCTCTA	chr19	0	MIMAT0005450	54189741	54189759	-
hsa-miR-518f	0.033737	0.0200745	up	1.10749	1.10749	0.147293	0.1	0.1	-3.23348	-3.08619	CCTCTAAAGAGAAGCGCTTT	chr19	0	MIMAT0002842	54203323	54203341	-
hsa-miR-518f*	0.32741	0.258721	up	1.06517	1.06517	0.0910894	0.365527	0.1	-3.17728	-3.08619	GAGAAAGTGCTTCCCT	chr19	0	MIMAT0002841	54203290	54203305	-
hsa-miR-519b-3p	0.578916	0.509514	down	1.25125	-1.25125	-0.323373	1.74612	0.1	-2.76281	-3.08619	AACCTCTAAAAGGATGCACTT	chr19	0	MIMAT0002837	54198519	54198538	-
hsa-miR-519c-3p	0.578916	0.509292	down	1.25172	-1.25172	-0.323916	1.75274	0.1	-2.76227	-3.08619	ATCCTCTAAAAAGATGCACTT	chr19	0	MIMAT0002832	54189777	54189797	-
hsa-miR-519d	0.577502	0.506193	down	1.25845	-1.25845	-0.331651	1.87679	0.1	-2.75454	-3.08619	CACTCTAAAGGGAGGCACT	chr19	0	MIMAT0002853	54216658	54216675	-
hsa-miR-519e	0.033737	0.0200745	up	1.10749	1.10749	0.147293	0.1	0.1	-3.23348	-3.08619	AACACTCTAAAAGGAGGCACTT	chr19	0	MIMAT0002829	54183246	54183266	-
hsa-miR-519e*	0.0730711	0.0469428	up	3.15428	3.15428	1.65731	4.97894	8.01775	-0.0423968	1.61492	GAAAGTGCTCCCTTTTG	chr19	0	MIMAT0002828	54183213	54183228	-
hsa-miR-520a-3p	0.033737	0.0200745	up	1.10749	1.10749	0.147293	0.1	0.1	-3.23348	-3.08619	ACAGTCCAAAGGGAAGCACT	chr19	0	MIMAT0002834	54194189	54194208	-
hsa-miR-520a-5p	0.586947	0.521301	down	1.22807	-1.22807	-0.296396	1.37795	0.1	-2.78979	-3.08619	AGAAAGTACTTCCCTCTGG	chr19	0	MIMAT0002833	54194151	54194169	-
hsa-miR-520b	0.074385	0.0479588	down	3.17806	-3.17806	-1.66814	11.7012	10.757	3.16623	1.49808	CCCTCTAAAAGGAAGCACT	chr19	0	MIMAT0002843	54204524	54204541	-
hsa-miR-520c-3p	0.552907	0.47867	down	1.3336	-1.3336	-0.415326	4.79727	0.1	-2.67086	-3.08619	ACCCTCTAAAAGGAAGCACT	chr19	0	MIMAT0002846	54210763	54210781	-
hsa-miR-520d-3p	0.744544	0.693384	down	1.07448	-1.07448	-0.103635	0.632859	0.1	-2.98255	-3.08619	ACCCACCAAAGAGAAGCAC	chr19	0	MIMAT0002856	54223407	54223424	-
hsa-miR-520e	0.666159	0.604802	up	1.40698	1.40698	0.4926	4.46184	5.50886	-0.612282	-0.119682	CCCTCAAAAAGGAAGCACT	chr19	0	MIMAT0002825	54179021	54179038	-
hsa-miR-520f	0.581375	0.512953	down	1.24412	-1.24412	-0.315129	1.59084	0.1	-2.77106	-3.08619	AACCCTCTAAAAGGAAGCACT	chr19	0	MIMAT0002830	54185468	54185488	-
hsa-miR-520g	0.578684	0.508464	down	1.2535	-1.2535	-0.325957	1.80551	0.1	-2.76023	-3.08619	ACACTCTAAAGGGAAGCACT	chr19	0	MIMAT0002858	54225479	54225497	-
hsa-miR-520h	0.586947	0.520966	down	1.22869	-1.22869	-0.297117	1.38379	0.1	-2.78907	-3.08619	ACTCTAAAGGGAAGCACTTTG	chr19	0	MIMAT0002867	54245822	54245841	-
hsa-miR-521	0.796891	0.757279	down	1.05043	-1.05043	-0.0709817	0.562741	0.1	-3.01521	-3.08619	ACACTCTAAAGGGAAGTGCG	chr19	0	MIMAT0002854	54219903	54219922	-
hsa-miR-522	0.689992	0.628458	down	1.10988	-1.10988	-0.150401	0.717014	0.1	-2.93579	-3.08619	ACACTCTAAAGGGAACCATTT	chr19	0	MIMAT0002868	54254520	54254539	-
hsa-miR-523	0.033737	0.0200745	up	1.10749	1.10749	0.147293	0.1	0.1	-3.23348	-3.08619	ACCCTCTATAGGGAAGCG	chr19	0	MIMAT0002840	54201697	54201713	-
hsa-miR-524-3p	0.033737	0.0200745	up	1.10749	1.10749	0.147293	0.1	0.1	-3.23348	-3.08619	ACTCCAAAGGGAAGCGCC	chr19	0	MIMAT0002850	54214311	54214328	-
hsa-miR-525-3p	0.033737	0.0200745	up	1.10749	1.10749	0.147293	0.1	0.1	-3.23348	-3.08619	CGCTCTAAAGGGAAGCGC	chr19	0	MIMAT0002839	54200843	54200859	-
hsa-miR-525-5p	0.781304	0.737697	down	1.14454	-1.14454	-0.194767	3.16053	0.662957	-2.5793	-2.77407	AGAAAGTGCATCCCTCTGG	chr19	0	MIMAT0002838	54200803	54200821	-
hsa-miR-526b	0.346113	0.275018	down	1.79465	-1.79465	-0.843707	5.92693	3.94186	0.321145	-0.522561	ACAGAAAGTGCTTCCCTC	chr19	0	MIMAT0002835	54197666	54197682	-
hsa-miR-526b*	0.033737	0.0200745	up	1.10749	1.10749	0.147293	0.1	0.1	-3.23348	-3.08619	GCCTCTAAAAGGAAGCAC	chr19	0	MIMAT0002836	54197701	54197718	-
hsa-miR-532-3p	0.033737	0.00244657	down	5.65149	-5.65149	-2.49863	6.00128	1.98845	1.32593	-1.1727	TGCAAGCCTTGGGTG	chrX	0	MIMAT0004780	49767818	49767831	-
hsa-miR-532-5p	0.033737	0.00594258	down	4.5388	-4.5388	-2.18231	12.1882	4.89963	2.94344	0.761126	ACGGTCCTACACTCAAG	chrX	0	MIMAT0002888	49654518	49654534	-
hsa-miR-539	0.033737	0.0200745	up	1.10749	1.10749	0.147293	0.1	0.1	-3.23348	-3.08619	ACACACCAAGGATAATTTCTCC	chr14	0	MIMAT0003163	101513667	101513687	-
hsa-miR-541	0.033737	0.0200745	up	1.10749	1.10749	0.147293	0.1	0.1	-3.23348	-3.08619	AGTCCAGATTCTGTGCCC	chr14	0	MIMAT0004920	101530890	101530906	-
hsa-miR-541*	0.033737	0.0200745	up	1.10749	1.10749	0.147293	0.1	0.1	-3.23348	-3.08619	AGTGGGACCGACAGCAG	chr14	0	MIMAT0004919	101530850	101530865	-
hsa-miR-542-3p	0.242841	0.182841	down	1.91954	-1.91954	-0.940762	13.4265	12.7942	3.46387	2.52311	TTTCAGTTATCAATCTGTCACA	chrX	0	MIMAT0003389	133675444	133675424	+
hsa-miR-542-5p	0.0427175	0.0260115	down	4.03596	-4.03596	-2.01291	10.7308	7.2046	2.71006	0.697146	TCTCGTGACATGATGATCCC	chrX	0	MIMAT0003340	133675408	133675390	+
hsa-miR-543	0.033737	0.0200745	up	1.10749	1.10749	0.147293	0.1	0.1	-3.23348	-3.08619	AAGAAGTGCACCGCGAATG	chr14	0	MIMAT0004954	101498374	101498391	-
hsa-miR-544	0.033737	0.0200745	up	1.10749	1.10749	0.147293	0.1	0.1	-3.23348	-3.08619	GAACTTGCTAAAAATGCAGAAT	chr14	0	MIMAT0003164	101515050	101515070	-
hsa-miR-544b	0.033737	0.0200745	up	1.10749	1.10749	0.147293	0.1	0.1	-3.23348	-3.08619	TTAGAAATGCACAACCTCA	chr3	0	MIMAT0015004	124451337	124451354	-
hsa-miR-545	0.033737	0.0200745	up	1.10749	1.10749	0.147293	0.1	0.1	-3.23348	-3.08619	GCACACAATAAATGTTTGCTGA	chrX	0	MIMAT0003165	73507022	73507002	+
hsa-miR-545*	0.033737	0.0200745	up	1.10749	1.10749	0.147293	0.1	0.1	-3.23348	-3.08619	TCATCTAATAAACATTTACTGA	chrX	0	MIMAT0004785	73506984	73506964	+
hsa-miR-548a-3p	0.033737	0.0200745	up	1.10749	1.10749	0.147293	0.1	0.1	-3.23348	-3.08619	GCAAAAGTAATTGCCAGTT	chr6	0	MIMAT0003251	18572078	18572096	-
hsa-miR-548a-5p	0.033737	0.0200745	up	1.10749	1.10749	0.147293	0.1	0.1	-3.23348	-3.08619	GGTAAAACTCGCAATTACTTTT	chr8	0	MIMAT0004803	105496642	105496622	+
hsa-miR-548aa	0.033737	0.0200745	up	1.10749	1.10749	0.147293	0.1	0.1	-3.23348	-3.08619	TGGTGCAAAAGTAATTGTG	chr8	0	MIMAT0018447	124360334	124360352	-
hsa-miR-548b-3p	0.033737	0.0200745	up	1.10749	1.10749	0.147293	0.1	0.1	-3.23348	-3.08619	ACAAAAGCAACTGAGGTTC	chr6	0	MIMAT0003254	119390293	119390275	+
hsa-miR-548b-5p	0.033737	0.0200745	up	1.10749	1.10749	0.147293	0.1	0.1	-3.23348	-3.08619	GGCCAAAACCACAATTACTTT	chr6	0	MIMAT0004798	119390257	119390238	+
hsa-miR-548c-3p	0.033737	0.0200745	up	1.10749	1.10749	0.147293	0.1	0.1	-3.23348	-3.08619	GCAAAAGTAATTGAGATTTTTG	chr12	0	MIMAT0003285	63302616	63302637	-
hsa-miR-548c-5p	0.603728	0.540619	down	1.09945	-1.09945	-0.136776	0.307393	0.1	-2.94941	-3.08619	GGCAAAAACCGCAATTACTTTT	chr12	0	MIMAT0004806	65016314	65016334	-
hsa-miR-548d-3p	0.033737	0.0200745	up	1.10749	1.10749	0.147293	0.1	0.1	-3.23348	-3.08619	GCAAAAGAAACTGTGGTT	chr8	0	MIMAT0003323	124360355	124360338	+
hsa-miR-548d-5p	0.033737	0.0200745	up	1.10749	1.10749	0.147293	0.1	0.1	-3.23348	-3.08619	GGCAAAAACCACAATTACTTTT	chr8	0	MIMAT0004812	124360319	124360298	+
hsa-miR-548e	0.033737	0.0200745	up	1.10749	1.10749	0.147293	0.1	0.1	-3.23348	-3.08619	TGCAAAAGTAGTCTCAGTT	chr10	0	MIMAT0005874	112748740	112748757	-
hsa-miR-548f	0.033737	0.0200745	up	1.10749	1.10749	0.147293	0.1	0.1	-3.23348	-3.08619	AAAAGTAATTACAGTTTTT	chr2	0	MIMAT0005895	213291063	213291045	+
hsa-miR-548g	0.033737	0.0200745	up	1.10749	1.10749	0.147293	0.1	0.1	-3.23348	-3.08619	GTACAAAAGTAATTACAGTTTT	chr4	0	MIMAT0005912	148265855	148265835	+
hsa-miR-548h	0.033737	0.0200745	up	1.10749	1.10749	0.147293	0.1	0.1	-3.23348	-3.08619	GACAAAAACCGCGATT	chr8	0	MIMAT0005928	26906407	26906392	+
hsa-miR-548i	0.033737	0.0200745	up	1.10749	1.10749	0.147293	0.1	0.1	-3.23348	-3.08619	GGCAAAATCCGCAATT	chr3	0	MIMAT0005935	125509306	125509291	+
hsa-miR-548j	0.033737	0.0200745	up	1.10749	1.10749	0.147293	0.1	0.1	-3.23348	-3.08619	ACCAAAGACCGCAATTA	chr22	0	MIMAT0005875	26951227	26951212	+
hsa-miR-548k	0.033737	0.0200745	up	1.10749	1.10749	0.147293	0.1	0.1	-3.23348	-3.08619	AGCAAAATCCGCAAGTA	chr11	0	MIMAT0005882	70130098	70130113	-
hsa-miR-548l	0.033737	0.0200745	up	1.10749	1.10749	0.147293	0.1	0.1	-3.23348	-3.08619	GACAAAACCCGCAAA	chr11	0	MIMAT0005889	94199696	94199683	+
hsa-miR-548m	0.033737	0.0200745	up	1.10749	1.10749	0.147293	0.1	0.1	-3.23348	-3.08619	CAAAAACCACAAATACCTT	chrX	0	MIMAT0005917	94318174	94318157	+
hsa-miR-548n	0.033737	0.0200745	up	1.10749	1.10749	0.147293	0.1	0.1	-3.23348	-3.08619	ACAAAATCCACAATTACTTTT	chr7	0	MIMAT0005916	34980402	34980383	+
hsa-miR-548o	0.033737	0.0200745	up	1.10749	1.10749	0.147293	0.1	0.1	-3.23348	-3.08619	GCAAAAGTAACTGCAGT	chr7	0	MIMAT0005919	102046296	102046281	+
hsa-miR-548p	0.033737	0.0200745	up	1.10749	1.10749	0.147293	0.1	0.1	-3.23348	-3.08619	AAAGTAACTGCAGTTTTTGC	chr5	0	MIMAT0005934	100152253	100152235	+
hsa-miR-548q	0.00417379	4.88162e-05	up	1.67684	1.67684	0.745742	64.3526	102.613	5.87339	6.61913	CCGCCATTACTTTTGC	chr10	0	MIMAT0011163	12767281	12767267	+
hsa-miR-548s	0.033737	0.0200745	up	1.10749	1.10749	0.147293	0.1	0.1	-3.23348	-3.08619	AAAATAACTGCAGTTTTGGC	chr2	0	MIMAT0014987	11907625	11907643	-
hsa-miR-548t	0.033737	0.0200745	up	1.10749	1.10749	0.147293	0.1	0.1	-3.23348	-3.08619	CAAAAACCACGATCACT	chr4	0	MIMAT0015009	174189325	174189340	-
hsa-miR-548u	0.033737	0.0200745	up	1.10749	1.10749	0.147293	0.1	0.1	-3.23348	-3.08619	CGCAAAAGTAATTGCAG	chr6	0	MIMAT0015013	57254985	57255000	-
hsa-miR-548v	0.033737	0.0200745	up	1.10749	1.10749	0.147293	0.1	0.1	-3.23348	-3.08619	TGGTGCAAAAGTAACTGT	chr8	0	MIMAT0015020	17539156	17539140	+
hsa-miR-548w	0.033737	0.0200745	up	1.10749	1.10749	0.147293	0.1	0.1	-3.23348	-3.08619	AGGCAAAAACCGCAG	chr16	0	MIMAT0015060	26036576	26036589	-
hsa-miR-548x	0.033737	0.0200745	up	1.10749	1.10749	0.147293	0.1	0.1	-3.23348	-3.08619	TGAAAGTAATTGCAGTTTTTA	chr21	0	MIMAT0015081	20058473	20058454	+
hsa-miR-548y	0.033737	0.0200745	up	1.10749	1.10749	0.147293	0.1	0.1	-3.23348	-3.08619	GGCAAAAACAGTGATTAC	chr14	0	MIMAT0018354	48230241	48230225	+
hsa-miR-548z	0.033737	0.0200745	up	1.10749	1.10749	0.147293	0.1	0.1	-3.23348	-3.08619	TGCAAAAGTAATTGCGG	chr12	0	MIMAT0018446	65016364	65016349	+
hsa-miR-549	0.033737	0.0200745	up	1.10749	1.10749	0.147293	0.1	0.1	-3.23348	-3.08619	AGAGCTCATCCATAGTTGTC	chr15	0	MIMAT0003333	81134399	81134381	+
hsa-miR-550a	0.480777	0.405746	down	1.39865	-1.39865	-0.484031	11.9649	10.7635	3.07232	2.58828	GGGCTCTTACTCCCT	chr7	0	MIMAT0004800	30329439	30329453	-
hsa-miR-550a*	0.033737	0.0200745	up	1.10749	1.10749	0.147293	0.1	0.1	-3.23348	-3.08619	ATGTGCCTGAGGGAGTAA	chr7	0	MIMAT0003257	30295999	30296016	-
hsa-miR-550b	0.033737	0.0200745	up	1.10749	1.10749	0.147293	0.1	0.1	-3.23348	-3.08619	CAGTGCCTGAGGGA	chr7	0	MIMAT0018445	30329486	30329473	+
hsa-miR-551a	0.033737	0.0200745	up	1.10749	1.10749	0.147293	0.1	0.1	-3.23348	-3.08619	TGGAAACCAAGAGTGGG	chr1	0	MIMAT0003214	3477339	3477324	+
hsa-miR-551b	0.848325	0.817939	down	1.12119	-1.12119	-0.165025	1.68724	0.765597	-2.06183	-2.22685	CTGAAACCAAGTATGGGTCGC	chr3	0	MIMAT0003233	168269703	168269722	-
hsa-miR-551b*	0.730756	0.678406	down	1.16397	-1.16397	-0.219052	1.94216	0.469263	-2.671	-2.89005	GGTCTCACCCACG	chr3	0	MIMAT0004794	168269673	168269684	-
hsa-miR-552	0.033737	0.0200745	up	1.10749	1.10749	0.147293	0.1	0.1	-3.23348	-3.08619	TTGTCTAACCAGTCACCTGT	chr1	0	MIMAT0003215	35135280	35135262	+
hsa-miR-553	0.033737	0.0200745	up	1.10749	1.10749	0.147293	0.1	0.1	-3.23348	-3.08619	AAAACAAAATCTCACCGTT	chr1	0	MIMAT0003216	100746815	100746832	-
hsa-miR-554	0.033737	0.0200745	up	1.10749	1.10749	0.147293	0.1	0.1	-3.23348	-3.08619	ACTGGCTGAGTCAGGA	chr1	0	MIMAT0003217	151518293	151518307	-
hsa-miR-555	0.033737	0.0200745	up	1.10749	1.10749	0.147293	0.1	0.1	-3.23348	-3.08619	ATCAGAGGTTCAGCTTAC	chr1	0	MIMAT0003219	155316221	155316205	+
hsa-miR-556-3p	0.033737	0.0200745	up	1.10749	1.10749	0.147293	0.1	0.1	-3.23348	-3.08619	AAAGATGAGCTAATGGTAATAT	chr1	0	MIMAT0004793	162312391	162312411	-
hsa-miR-556-5p	0.033737	0.0200745	up	1.10749	1.10749	0.147293	0.1	0.1	-3.23348	-3.08619	CTCATATTACAATGAGCTCAT	chr1	0	MIMAT0003220	162312353	162312372	-
hsa-miR-557	0.033737	0.00314542	up	1.38039	1.38039	0.465073	35.5294	48.3874	5.01448	5.47955	AGACAAGGCCCACCCG	chr1	0	MIMAT0003221	168344830	168344844	-
hsa-miR-558	0.033737	0.0200745	up	1.10749	1.10749	0.147293	0.1	0.1	-3.23348	-3.08619	ATTTTGGTACAGCAGCTC	chr2	0	MIMAT0003222	32757282	32757298	-
hsa-miR-559	0.033737	0.0200745	up	1.10749	1.10749	0.147293	0.1	0.1	-3.23348	-3.08619	TTTTGGTGCATATTTACTTTA	chr2	0	MIMAT0003223	47604830	47604849	-
hsa-miR-561	0.033737	0.0200745	up	1.10749	1.10749	0.147293	0.1	0.1	-3.23348	-3.08619	ACTTCAAGGATCTTAAACTT	chr2	0	MIMAT0003225	189162282	189162300	-
hsa-miR-562	0.033737	0.0200745	up	1.10749	1.10749	0.147293	0.1	0.1	-3.23348	-3.08619	GCAAATGGTACAGCTACT	chr2	0	MIMAT0003226	233037426	233037442	-
hsa-miR-563	0.033737	0.0200745	up	1.10749	1.10749	0.147293	0.1	0.1	-3.23348	-3.08619	GGGAAACGTATGTCAAC	chr3	0	MIMAT0003227	15915332	15915347	-
hsa-miR-564	0.033737	0.00170876	up	1.44853	1.44853	0.534588	52.1034	71.7188	5.58614	6.12073	GCCTGCTGACACCGT	chr3	0	MIMAT0003228	44903400	44903413	-
hsa-miR-566	0.418532	0.343101	down	1.35735	-1.35735	-0.440788	1.72998	0.818849	-2.24189	-2.68268	GTTGGGATCACAGGCGCCC	chr3	0	MIMAT0003230	50210775	50210792	-
hsa-miR-567	0.033737	0.0200745	up	1.10749	1.10749	0.147293	0.1	0.1	-3.23348	-3.08619	GTTCTGTCCTGGAAGAACA	chr3	0	MIMAT0003231	111831668	111831685	-
hsa-miR-568	0.033737	0.0200745	up	1.10749	1.10749	0.147293	0.1	0.1	-3.23348	-3.08619	GTGTGTATACATTTATACAT	chr3	0	MIMAT0003232	114035356	114035338	+
hsa-miR-569	0.033737	0.0200745	up	1.10749	1.10749	0.147293	0.1	0.1	-3.23348	-3.08619	ACTTTCCAGGATTCATTAAC	chr3	0	MIMAT0003234	170824533	170824515	+
hsa-miR-570	0.033737	0.0200745	up	1.10749	1.10749	0.147293	0.1	0.1	-3.23348	-3.08619	GCAAAGGTAATTGCTGTTTT	chr3	0	MIMAT0003235	195426334	195426352	-
hsa-miR-571	0.033737	0.0200745	up	1.10749	1.10749	0.147293	0.1	0.1	-3.23348	-3.08619	CTCACTCAGATGGCCAAC	chr4	0	MIMAT0003236	344010	344026	-
hsa-miR-572	0.434044	0.360097	up	1.10927	1.10927	0.149611	310.453	314.227	8.10978	8.25939	TGGGCCACCGCCG	chr4	0	MIMAT0003237	11370519	11370530	-
hsa-miR-573	0.033737	0.0200745	up	1.10749	1.10749	0.147293	0.1	0.1	-3.23348	-3.08619	CTGATCAGTTACACATCAC	chr4	0	MIMAT0003238	24521853	24521836	+
hsa-miR-574-3p	0.76218	0.714265	down	1.04533	-1.04533	-0.0639562	71.3603	61.0181	6.0196	5.95565	TGTGGGTGTGTGCATG	chr4	0	MIMAT0003239	38869720	38869734	-
hsa-miR-574-5p	0.0386118	0.0233703	up	1.27059	1.27059	0.345498	272.695	306.538	7.94587	8.29137	ACACACTCACACACACAC	chr4	0	MIMAT0004795	38869683	38869699	-
hsa-miR-575	0.151785	0.10585	up	1.14258	1.14258	0.192293	644.373	635.535	9.12173	9.31403	GCTCCTGTCCAACTGGCT	chr4	0	MIMAT0003240	83674568	83674552	+
hsa-miR-576-3p	0.033737	0.0200745	up	1.10749	1.10749	0.147293	0.1	0.1	-3.23348	-3.08619	GATTCCAATTTTTCCACAT	chr4	0	MIMAT0004796	110409912	110409929	-
hsa-miR-576-5p	0.033737	0.0200745	up	1.10749	1.10749	0.147293	0.1	0.1	-3.23348	-3.08619	AAAGACGTGGAGAAATTAGAAT	chr4	0	MIMAT0003241	110409870	110409890	-
hsa-miR-577	0.033737	0.0200745	up	1.10749	1.10749	0.147293	0.1	0.1	-3.23348	-3.08619	CAGGTACCAATATTTTATCTA	chr4	0	MIMAT0003242	115577931	115577950	-
hsa-miR-578	0.033737	0.0200745	up	1.10749	1.10749	0.147293	0.1	0.1	-3.23348	-3.08619	ACAATCCTAGAGCACAAG	chr4	0	MIMAT0003243	166307458	166307474	-
hsa-miR-579	0.033737	0.0200745	up	1.10749	1.10749	0.147293	0.1	0.1	-3.23348	-3.08619	AATCGCGGTTTATACCAAATG	chr5	0	MIMAT0003244	32394567	32394548	+
hsa-miR-580	0.033737	0.0200745	up	1.10749	1.10749	0.147293	0.1	0.1	-3.23348	-3.08619	CCTAATGATTCATCATTCTC	chr5	0	MIMAT0003245	36148075	36148057	+
hsa-miR-581	0.033737	0.0200745	up	1.10749	1.10749	0.147293	0.1	0.1	-3.23348	-3.08619	ACTGATCTAGAGAACACAA	chr5	0	MIMAT0003246	53247369	53247352	+
hsa-miR-582-3p	0.171228	0.121787	up	1.33818	1.33818	0.420271	0.1	0.330437	-3.23348	-2.81321	GGTTCAGTTGTTCAACC	chr5	0	MIMAT0004797	58999505	58999490	+
hsa-miR-582-5p	0.926998	0.90938	down	1.09306	-1.09306	-0.128367	3.47731	5.67073	-0.893088	-1.02146	AGTAACTGGTTGAACAACTGTA	chr5	0	MIMAT0003247	58999469	58999448	+
hsa-miR-583	0.501742	0.426554	down	1.66138	-1.66138	-0.732379	8.34594	4.48535	0.654226	-0.0781532	GTAATGGGACCTTCCTCT	chr5	0	MIMAT0003248	95414861	95414877	-
hsa-miR-584	0.277395	0.213724	up	1.13141	1.13141	0.178124	22.7115	25.249	4.34054	4.51867	CTCAGTCCCAGGCAAAC	chr5	0	MIMAT0003249	148441912	148441897	+
hsa-miR-585	0.033737	0.0200745	up	1.10749	1.10749	0.147293	0.1	0.1	-3.23348	-3.08619	TAGCATACAGATACGCCCA	chr5	0	MIMAT0003250	168690683	168690666	+
hsa-miR-586	0.033737	0.0200745	up	1.10749	1.10749	0.147293	0.1	0.1	-3.23348	-3.08619	GGACCTAAAAATACAATGCA	chr6	0	MIMAT0003252	45165447	45165429	+
hsa-miR-587	0.033737	0.0200745	up	1.10749	1.10749	0.147293	0.1	0.1	-3.23348	-3.08619	GTGACTCATCACCTATGG	chr6	0	MIMAT0003253	107232019	107232035	-
hsa-miR-588	0.033737	0.0200745	up	1.10749	1.10749	0.147293	0.1	0.1	-3.23348	-3.08619	GTTCTAACCCATTGTGGC	chr6	0	MIMAT0003255	126805796	126805812	-
hsa-miR-589	0.033737	0.0200745	up	1.10749	1.10749	0.147293	0.1	0.1	-3.23348	-3.08619	CTCAGAGCAGACGTGG	chr7	0	MIMAT0004799	5535494	5535480	+
hsa-miR-589*	0.033737	0.0200745	up	1.10749	1.10749	0.147293	0.1	0.1	-3.23348	-3.08619	TCTGGGAACCGGCAT	chr7	0	MIMAT0003256	5502059	5502045	+
hsa-miR-590-3p	0.033737	0.0200745	up	1.10749	1.10749	0.147293	0.1	0.1	-3.23348	-3.08619	ACTAGCTTATACATAAAATTA	chr7	0	MIMAT0004801	73605584	73605603	-
hsa-miR-590-5p	0.033737	0.0117579	down	2.72047	-2.72047	-1.44386	22.0784	12.2258	4.27042	2.82656	CTGCACTTTTATGAATAAGCTC	chr7	0	MIMAT0003258	73243479	73243500	-
hsa-miR-591	0.033737	0.0200745	up	1.10749	1.10749	0.147293	0.1	0.1	-3.23348	-3.08619	ACAATGAGAACCCATGGT	chr7	0	MIMAT0003259	95849008	95848992	+
hsa-miR-592	0.033737	0.0200745	up	1.10749	1.10749	0.147293	0.1	0.1	-3.23348	-3.08619	ACATCATCGCATATTGACAC	chr7	0	MIMAT0003260	126698178	126698160	+
hsa-miR-593	0.033737	0.0200745	up	1.10749	1.10749	0.147293	0.1	0.1	-3.23348	-3.08619	AGAAACCCCAGCAGAGA	chr7	0	MIMAT0004802	127721994	127722009	-
hsa-miR-593*	0.033737	0.0200745	up	1.10749	1.10749	0.147293	0.1	0.1	-3.23348	-3.08619	GCTGAGCAATGCCTG	chr7	0	MIMAT0003261	127509174	127509188	-
hsa-miR-595	0.0356526	0.0213707	up	2.44135	2.44135	1.28768	0.394333	1.87126	-3.09547	-1.80779	AGACACACCACGGCACA	chr7	0	MIMAT0003263	158325490	158325475	+
hsa-miR-596	0.41065	0.336205	up	1.43835	1.43835	0.524413	1.51673	2.06749	-2.16795	-1.64354	CCCGAGGAGCCGG	chr8	0	MIMAT0003264	1765421	1765432	-
hsa-miR-597	0.033737	0.0200745	up	1.10749	1.10749	0.147293	0.1	0.1	-3.23348	-3.08619	ACAGTGGTCATCGAGTG	chr8	0	MIMAT0003265	9599203	9599218	-
hsa-miR-598	0.457329	0.383113	down	1.19572	-1.19572	-0.257875	0.538699	0.1	-2.82831	-3.08619	TGACGATGACAACGATGAC	chr8	0	MIMAT0003266	10892797	10892780	+
hsa-miR-599	0.033737	0.0200745	up	1.10749	1.10749	0.147293	0.1	0.1	-3.23348	-3.08619	GTTTGATAAACTGACACAA	chr8	0	MIMAT0003267	100548943	100548926	+
hsa-miR-600	0.033737	0.0200745	up	1.10749	1.10749	0.147293	0.1	0.1	-3.23348	-3.08619	GAGCAAGGCTCTTGTC	chr9	0	MIMAT0003268	125873907	125873893	+
hsa-miR-601	0.033737	0.00108032	up	1.31941	1.31941	0.399893	34.1514	44.2002	4.96607	5.36597	CTCCTCCAACAATCCTAGA	chr9	0	MIMAT0003269	126164840	126164823	+
hsa-miR-602	0.0075525	0.000129436	up	1.37498	1.37498	0.459412	27.8142	37.5993	4.67612	5.13553	GGGCCGCAGCTGTCG	chr9	0	MIMAT0003270	140732895	140732908	-
hsa-miR-603	0.033737	0.0200745	up	1.10749	1.10749	0.147293	0.1	0.1	-3.23348	-3.08619	GCAAAAGTAATTGCAGTGT	chr10	0	MIMAT0003271	24564678	24564695	-
hsa-miR-604	0.033737	0.0200745	up	1.10749	1.10749	0.147293	0.1	0.1	-3.23348	-3.08619	GTCCTGAATTCCGCAGC	chr10	0	MIMAT0003272	29834011	29833996	+
hsa-miR-605	0.32649	0.257755	up	1.06534	1.06534	0.0913117	0.322116	0.1	-3.1775	-3.08619	AGGAGAAGGCACCATGG	chr10	0	MIMAT0003273	53059355	53059370	-
hsa-miR-606	0.033737	0.0200745	up	1.10749	1.10749	0.147293	0.1	0.1	-3.23348	-3.08619	ATCTTTGATTTTCAGTAGTTT	chr10	0	MIMAT0003274	77312277	77312296	-
hsa-miR-607	0.033737	0.0200745	up	1.10749	1.10749	0.147293	0.1	0.1	-3.23348	-3.08619	GTTATAGATCTGGATTTGAAC	chr10	0	MIMAT0003275	98588506	98588487	+
hsa-miR-608	0.033737	0.0200745	up	1.10749	1.10749	0.147293	0.1	0.1	-3.23348	-3.08619	ACGGAGCTGTCCCAAC	chr10	0	MIMAT0003276	102734767	102734781	-
hsa-miR-609	0.033737	0.0200745	up	1.10749	1.10749	0.147293	0.1	0.1	-3.23348	-3.08619	AGAGATGAGAGAAACACCC	chr10	0	MIMAT0003277	105978581	105978564	+
hsa-miR-610	0.033737	0.00826548	up	1.25324	1.25324	0.325657	17.9777	22.5656	4.02574	4.35139	TCCCAGCACACATTTAGC	chr11	0	MIMAT0003278	28078381	28078397	-
hsa-miR-611	0.033737	0.0200745	up	1.10749	1.10749	0.147293	0.1	0.1	-3.23348	-3.08619	GTCAGACCCCGAGGG	chr11	0	MIMAT0003279	61560028	61560015	+
hsa-miR-612	0.033737	0.0200745	up	1.10749	1.10749	0.147293	0.1	0.1	-3.23348	-3.08619	AAGGAGCTCAGAAGCCC	chr11	0	MIMAT0003280	65211953	65211968	-
hsa-miR-613	0.033737	0.0200745	up	1.10749	1.10749	0.147293	0.1	0.1	-3.23348	-3.08619	GGCAAAGAAGGAACAT	chr12	0	MIMAT0003281	12917648	12917662	-
hsa-miR-614	0.899487	0.876474	up	1.08421	1.08421	0.11664	12.7091	16.6545	2.97349	3.09013	CCACCTGGCAAGAACAG	chr12	0	MIMAT0003282	13068823	13068838	-
hsa-miR-615-3p	0.274577	0.21095	up	1.46844	1.46844	0.55428	0.1	0.435125	-3.23348	-2.6792	AAGAGGGAGACCCAGGC	chr12	0	MIMAT0003283	54427800	54427815	-
hsa-miR-615-5p	0.033737	0.0200745	up	1.10749	1.10749	0.147293	0.1	0.1	-3.23348	-3.08619	GATCCGAGCACCGGG	chr12	0	MIMAT0004804	54427759	54427772	-
hsa-miR-616	0.198296	0.144953	up	1.17812	1.17812	0.236484	0.316813	0.444657	-3.12815	-2.89167	CTGCTCAAACCCTCC	chr12	0	MIMAT0004805	57913022	57913009	+
hsa-miR-616*	0.033737	0.0200745	up	1.10749	1.10749	0.147293	0.1	0.1	-3.23348	-3.08619	AAGTCACTGAAGGGTTT	chr12	0	MIMAT0003284	56199249	56199233	+
hsa-miR-617	0.476548	0.401652	up	1.09173	1.09173	0.126613	35.0667	39.279	5.03812	5.16473	GCCACCTTCAAATGGGA	chr12	0	MIMAT0003286	81226348	81226333	+
hsa-miR-618	0.033737	0.0200745	up	1.10749	1.10749	0.147293	0.1	0.1	-3.23348	-3.08619	ACTCAGAAGGACAAGTAG	chr12	0	MIMAT0003287	81329552	81329536	+
hsa-miR-619	0.033737	0.0200745	up	1.10749	1.10749	0.147293	0.1	0.1	-3.23348	-3.08619	ACTGGGCACAAACATG	chr12	0	MIMAT0003288	109230767	109230753	+
hsa-miR-620	0.033737	0.0200745	up	1.10749	1.10749	0.147293	0.1	0.1	-3.23348	-3.08619	ATTTCTATATCTATCTCCAT	chr12	0	MIMAT0003289	116586444	116586426	+
hsa-miR-621	0.033737	0.0200745	up	1.10749	1.10749	0.147293	0.1	0.1	-3.23348	-3.08619	AGGTAAGCGCTGTTGC	chr13	0	MIMAT0003290	41384968	41384982	-
hsa-miR-622	0.220775	0.16429	up	1.13699	1.13699	0.185222	63.7543	67.4527	5.88252	6.06774	GCTCCAACCTCAGCAGA	chr13	0	MIMAT0003291	90883501	90883516	-
hsa-miR-623	0.564447	0.490591	up	1.09314	1.09314	0.12848	26.5289	31.2473	4.58541	4.71389	ACCCAACAGCCCCTGC	chr13	0	MIMAT0003292	100008408	100008422	-
hsa-miR-624	0.033737	0.0200745	up	1.10749	1.10749	0.147293	0.1	0.1	-3.23348	-3.08619	AGGTAATACCAATACCTTGTG	chr14	0	MIMAT0004807	31483925	31483906	+
hsa-miR-624*	0.033737	0.0200745	up	1.10749	1.10749	0.147293	0.1	0.1	-3.23348	-3.08619	TGAACACAAGGTACTGGTAC	chr14	0	MIMAT0003293	30553639	30553620	+
hsa-miR-625	0.575056	0.501913	down	1.4946	-1.4946	-0.579762	4.61672	3.3685	0.199486	-0.380275	GGACTATAGAACTTTCCCC	chr14	0	MIMAT0003294	65937837	65937854	-
hsa-miR-625*	0.033737	0.0200745	up	1.10749	1.10749	0.147293	0.1	0.1	-3.23348	-3.08619	TGAGGGGGAAAGTTCTATA	chr14	0	MIMAT0004808	65937875	65937892	-
hsa-miR-626	0.033737	0.0200745	up	1.10749	1.10749	0.147293	0.1	0.1	-3.23348	-3.08619	AAGACATTTTCAGACAGCT	chr15	0	MIMAT0003295	41983844	41983861	-
hsa-miR-627	0.033737	0.0200745	up	1.10749	1.10749	0.147293	0.1	0.1	-3.23348	-3.08619	TCCTCTTTTCTTAGAGACTCAC	chr15	0	MIMAT0003296	42491804	42491784	+
hsa-miR-628-3p	0.218077	0.161963	down	1.93635	-1.93635	-0.953338	7.46054	6.87119	1.98458	1.03124	TCGACTGCCACTCTT	chr15	0	MIMAT0003297	55665218	55665205	+
hsa-miR-628-5p	0.033737	0.0200745	up	1.10749	1.10749	0.147293	0.1	0.1	-3.23348	-3.08619	CCTCTAGTAAATATGTCAGCA	chr15	0	MIMAT0004809	55665181	55665162	+
hsa-miR-629	0.711502	0.655851	down	1.07049	-1.07049	-0.0982721	0.741945	0.236011	-2.89406	-2.99233	AGTTCTCCCAACGTAAAC	chr15	0	MIMAT0004810	70371752	70371736	+
hsa-miR-629*	0.00211788	2.16742e-05	up	1.47292	1.47292	0.558681	17.0851	25.0287	3.95334	4.51202	GCTGGGCTTACGTTGG	chr15	0	MIMAT0003298	68158846	68158831	+
hsa-miR-630	0.269172	0.206011	up	1.12308	1.12308	0.167459	282.052	270.379	7.97646	8.14392	ACCTTCCCTGGTACAGA	chr15	0	MIMAT0003299	72879624	72879639	-
hsa-miR-631	0.137448	0.0943451	down	2.81001	-2.81001	-1.49058	18.0724	8.84236	2.93289	1.44231	GCTGAGGTCTGGGCC	chr15	0	MIMAT0003300	75645987	75645974	+
hsa-miR-632	0.169449	0.12015	up	1.56378	1.56378	0.64504	0.733006	1.36172	-2.8809	-2.23586	TCCCACAGGAAGCAGAC	chr17	0	MIMAT0003302	30677191	30677206	-
hsa-miR-633	0.033737	0.0200745	up	1.10749	1.10749	0.147293	0.1	0.1	-3.23348	-3.08619	TTTATTGTGGTAGATACTATTAG	chr17	0	MIMAT0003303	61021637	61021658	-
hsa-miR-634	0.033737	0.0200745	up	1.10749	1.10749	0.147293	0.1	0.1	-3.23348	-3.08619	GTCCAAAGTTGGGGTGCT	chr17	0	MIMAT0003304	64783255	64783271	-
hsa-miR-635	0.033737	0.0200745	up	1.10749	1.10749	0.147293	0.1	0.1	-3.23348	-3.08619	GGACATTGTTTCAGTGCCCA	chr17	0	MIMAT0003305	66420629	66420611	+
hsa-miR-636	0.162536	0.114654	up	1.29689	1.29689	0.375053	9.86154	10.0896	2.7767	3.15175	TGCGGGCGGGACG	chr17	0	MIMAT0003306	74732614	74732603	+
hsa-miR-637	0.033737	0.0200745	up	1.10749	1.10749	0.147293	0.1	0.1	-3.23348	-3.08619	ACGCAGAGCCCGAAAGC	chr19	0	MIMAT0003307	3961495	3961480	+
hsa-miR-638	0.129742	0.0886762	up	1.2048	1.2048	0.268792	2522.84	2822.57	11.1757	11.4445	AGGCCGCCACCCGC	chr19	0	MIMAT0003308	10829107	10829119	-
hsa-miR-639	0.577502	0.505718	up	1.28706	1.28706	0.364083	4.86414	5.18513	0.706326	1.07041	ACAGCGCTCGCAACCGC	chr19	0	MIMAT0003309	14640422	14640437	-
hsa-miR-640	0.033737	0.0200745	up	1.10749	1.10749	0.147293	0.1	0.1	-3.23348	-3.08619	AGAGGCAGGTTCCTGGA	chr19	0	MIMAT0003310	19545937	19545952	-
hsa-miR-641	0.033737	0.0200745	up	1.10749	1.10749	0.147293	0.1	0.1	-3.23348	-3.08619	GAGGTGACTCTATCCTATG	chr19	0	MIMAT0003311	40788488	40788471	+
hsa-miR-642a	0.033737	0.0200745	up	1.10749	1.10749	0.147293	0.1	0.1	-3.23348	-3.08619	CAAGACACATTTGGAGAG	chr19	0	MIMAT0003312	46178205	46178222	-
hsa-miR-642b	0.142947	0.0985375	up	1.20708	1.20708	0.271518	435.917	459.872	8.51559	8.78711	GGGTCCCTCTCCAA	chr19	0	MIMAT0018444	46178257	46178245	+
hsa-miR-643	0.033737	0.0200745	up	1.10749	1.10749	0.147293	0.1	0.1	-3.23348	-3.08619	CTACCTGAGCTAGCATAC	chr19	0	MIMAT0003313	52785115	52785131	-
hsa-miR-644	0.033737	0.0200745	up	1.10749	1.10749	0.147293	0.1	0.1	-3.23348	-3.08619	GCTCTAAGAAAGCCACA	chr20	0	MIMAT0003314	33054193	33054208	-
hsa-miR-645	0.577502	0.50658	up	1.5253	1.5253	0.609094	2.16783	4.72626	-2.05691	-1.44781	TCAGCAGTACCAGCCTAG	chr20	0	MIMAT0003315	49202385	49202401	-
hsa-miR-646	0.033737	0.0200745	up	1.10749	1.10749	0.147293	0.1	0.1	-3.23348	-3.08619	GCCTCAGAGGCAGCTGCT	chr20	0	MIMAT0003316	58883594	58883610	-
hsa-miR-647	0.033737	0.0200745	up	1.10749	1.10749	0.147293	0.1	0.1	-3.23348	-3.08619	GAAGGAAGTGAGTGCAG	chr20	0	MIMAT0003317	62574019	62574004	+
hsa-miR-648	0.033737	0.0160954	up	1.42828	1.42828	0.514282	13.7193	18.9191	3.49598	4.01026	ACCAGTGCCCTGCACA	chr22	0	MIMAT0003318	18463667	18463653	+
hsa-miR-649	0.033737	0.0200745	up	1.10749	1.10749	0.147293	0.1	0.1	-3.23348	-3.08619	GACTCTTGAACAACACAG	chr22	0	MIMAT0003319	21388546	21388530	+
hsa-miR-650	0.243954	0.184035	down	1.82414	-1.82414	-0.867214	10.1855	7.808	2.67227	1.80506	GTCCTGAGAGCGCTGC	chr22	0	MIMAT0003320	23165291	23165305	-
hsa-miR-651	0.033737	0.0200745	up	1.10749	1.10749	0.147293	0.1	0.1	-3.23348	-3.08619	CAAAAGTCAAGCTTATCCT	chrX	0	MIMAT0003321	8095025	8095042	-
hsa-miR-652	0.033737	0.0125391	down	5.1674	-5.1674	-2.36944	7.46018	3.05672	1.71113	-0.658313	CACAACCCTAGTGGC	chrX	0	MIMAT0003322	109298624	109298637	-
hsa-miR-653	0.033737	0.0200745	up	1.10749	1.10749	0.147293	0.1	0.1	-3.23348	-3.08619	CAGTAGAGATTGTTTCAACA	chr7	0	MIMAT0003328	93112104	93112086	+
hsa-miR-654-3p	0.893946	0.869768	down	1.06126	-1.06126	-0.0857734	1.08019	0.428461	-2.61046	-2.69623	AAGGTGATGGTCAGCAGAC	chr14	0	MIMAT0004814	101506610	101506627	-
hsa-miR-654-5p	0.434044	0.360434	down	1.07772	-1.07772	-0.107979	23.3307	21.7251	4.41494	4.30696	GCACATGTTCTGCGGCCCA	chr14	0	MIMAT0003330	100576327	100576345	-
hsa-miR-655	0.033737	0.0200745	up	1.10749	1.10749	0.147293	0.1	0.1	-3.23348	-3.08619	AAAGAGGTTAACCATGTATTA	chr14	0	MIMAT0003331	101515949	101515968	-
hsa-miR-656	0.033737	0.0200745	up	1.10749	1.10749	0.147293	0.1	0.1	-3.23348	-3.08619	AGAGGTTGACTGTATAATATT	chr14	0	MIMAT0003332	101533104	101533123	-
hsa-miR-657	0.033737	0.0200745	up	1.10749	1.10749	0.147293	0.1	0.1	-3.23348	-3.08619	CCTAGAGAGGGTGAGA	chr17	0	MIMAT0003335	79099158	79099144	+
hsa-miR-658	0.425441	0.351424	down	1.38664	-1.38664	-0.471591	1.96276	1.36796	-1.76694	-2.23854	ACCAACGGACCTACTTCCCT	chr22	0	MIMAT0003336	38240363	38240345	+
hsa-miR-659	0.781304	0.737898	down	1.28599	-1.28599	-0.36288	6.96649	7.94734	0.733927	0.371047	TGGGGACCCTCCCT	chr22	0	MIMAT0003337	38243766	38243754	+
hsa-miR-660	0.033737	0.011038	down	3.31486	-3.31486	-1.72895	15.8391	7.60862	3.56662	1.83767	CAACTCCGATATGCAATGG	chrX	0	MIMAT0003338	49777868	49777885	-
hsa-miR-661	0.033737	0.0200745	up	1.10749	1.10749	0.147293	0.1	0.1	-3.23348	-3.08619	ACGCGCAGGCCAGAGA	chr8	0	MIMAT0003324	145019432	145019418	+
hsa-miR-662	0.181878	0.130957	up	1.12672	1.12672	0.172123	37.1187	42.3049	5.12548	5.2976	CTGCTGGGCCACAACG	chr16	0	MIMAT0003325	820249	820263	-
hsa-miR-663	0.033737	0.0142056	up	1.41914	1.41914	0.505021	311.89	401.028	8.10801	8.61303	GCGGTCCCGCGGC	chr20	0	MIMAT0003326	26188857	26188846	+
hsa-miR-663b	0.889748	0.864382	up	1.02147	1.02147	0.0306511	34.1736	34.281	4.9345	4.96515	CCTCAGGCACGGC	chr2	0	MIMAT0005867	133014649	133014638	+
hsa-miR-664	0.033737	0.00171563	down	5.39558	-5.39558	-2.43178	10.9984	4.92407	3.06483	0.633053	TGTAGGCTGGGGATAAA	chr1	0	MIMAT0005949	220373950	220373935	+
hsa-miR-664*	0.864516	0.834814	down	1.01865	-1.01865	-0.0266609	36.9778	35.313	5.09229	5.06563	ATCCAATCATTTTCCCTAGC	chr1	0	MIMAT0005948	220373913	220373895	+
hsa-miR-665	0.0035742	3.91908e-05	up	2.5267	2.5267	1.33726	8.30841	14.5735	2.25641	3.59366	AGGGGCCTCAGCCT	chr14	0	MIMAT0004952	101341419	101341431	-
hsa-miR-668	0.033737	0.0200745	up	1.10749	1.10749	0.147293	0.1	0.1	-3.23348	-3.08619	GTAGTGGGCCGAGCCGA	chr14	0	MIMAT0003881	101521644	101521659	-
hsa-miR-670	0.033737	0.0200745	up	1.10749	1.10749	0.147293	0.1	0.1	-3.23348	-3.08619	CACCACATACACTCAGG	chr11	0	MIMAT0010357	43581229	43581244	-
hsa-miR-671-3p	0.131873	0.0902286	up	1.35446	1.35446	0.437713	0.624475	0.757934	-3.02392	-2.58621	GGTGGAGCCCTGA	chr7	0	MIMAT0004819	150935583	150935594	-
hsa-miR-671-5p	0.539143	0.463868	up	1.12292	1.12292	0.167259	229.967	229.536	7.63816	7.80541	CTCCAGCCCCT	chr7	0	MIMAT0003880	150935548	150935557	-
hsa-miR-675	0.698229	0.640043	down	1.13964	-1.13964	-0.188574	0.562343	0.241345	-2.85699	-3.04556	CACTGTGGGCCCTC	chr11	0	MIMAT0004284	2018020	2018008	+
hsa-miR-675*	0.598241	0.534831	down	1.22137	-1.22137	-0.288496	0.931682	0.1	-2.79769	-3.08619	TGAGCGGTGAGGGC	chr11	0	MIMAT0006790	2018052	2018040	+
hsa-miR-676	0.033737	0.0200745	up	1.10749	1.10749	0.147293	0.1	0.1	-3.23348	-3.08619	AACTCAACAACCTTAGGA	chrX	0	MIMAT0018204	69242753	69242769	-
hsa-miR-676*	0.033737	0.0200745	up	1.10749	1.10749	0.147293	0.1	0.1	-3.23348	-3.08619	TGCAAGTCCTGAGGTT	chrX	0	MIMAT0018203	69242720	69242734	-
hsa-miR-7	0.033737	0.00373583	down	3.90061	-3.90061	-1.9637	34.3431	14.7409	4.84429	2.88059	ACAACAAAATCACTAGTCTTCC	chr9	0	MIMAT0000252	86584708	86584687	+
hsa-miR-7-1*	0.434044	0.360138	down	1.21891	-1.21891	-0.28559	0.630181	0.1	-2.8006	-3.08619	TATGGCAGACTGTGATTTG	chr9	0	MIMAT0004553	86584749	86584732	+
hsa-miR-7-2*	0.033737	0.0200745	up	1.10749	1.10749	0.147293	0.1	0.1	-3.23348	-3.08619	TTAGGTAGACTGGGATTTG	chr15	0	MIMAT0004554	89155131	89155148	-
hsa-miR-708	0.658154	0.596573	down	1.36144	-1.36144	-0.445131	4.20803	4.03876	-0.307032	-0.752163	CCCAGCTAGATTGTAA	chr11	0	MIMAT0004926	79113098	79113084	+
hsa-miR-708*	0.033737	0.0200745	up	1.10749	1.10749	0.147293	0.1	0.1	-3.23348	-3.08619	CTAGAAGCTCACAGTCTA	chr11	0	MIMAT0004927	79113143	79113127	+
hsa-miR-711	0.310886	0.243391	up	1.19854	1.19854	0.261277	22.5773	24.0334	4.19097	4.45224	CTTACGTCTCTCCCTG	chr3	0	MIMAT0012734	48616398	48616384	+
hsa-miR-718	0.202601	0.148545	up	1.1863	1.1863	0.246473	56.8927	65.8122	5.70879	5.95527	CGACGCCCGGC	chrX	0	MIMAT0012735	153285432	153285423	+
hsa-miR-720	0.222807	0.166128	up	1.14678	1.14678	0.197592	9783.09	8071.98	12.9928	13.1904	TGGAGGCCCCAGC	chr3	0	MIMAT0005954	164059160	164059171	-
hsa-miR-744	0.0817821	0.053266	down	3.13233	-3.13233	-1.64724	3.90213	0.423464	-1.03548	-2.68271	TGCTGTTAGCCCTA	chr17	0	MIMAT0004945	11985235	11985247	-
hsa-miR-744*	0.033737	0.0200745	up	1.10749	1.10749	0.147293	0.1	0.1	-3.23348	-3.08619	AGGTTGAGGTTAGTGGCA	chr17	0	MIMAT0004946	11985288	11985304	-
hsa-miR-758	0.033737	0.0200745	up	1.10749	1.10749	0.147293	0.1	0.1	-3.23348	-3.08619	GGTTAGTGGACCAGGTCAC	chr14	0	MIMAT0003879	101492412	101492429	-
hsa-miR-759	0.033737	0.0200745	up	1.10749	1.10749	0.147293	0.1	0.1	-3.23348	-3.08619	GTCAAAATTGTTTGCACT	chr13	0	MIMAT0010497	53384213	53384229	-
hsa-miR-760	0.0582897	0.0366867	up	1.1539	1.1539	0.206519	29.6579	33.4731	4.76344	4.96996	TCCCCACAGACCCA	chr1	0	MIMAT0004957	94312443	94312455	-
hsa-miR-761	0.033737	0.0200745	up	1.10749	1.10749	0.147293	0.1	0.1	-3.23348	-3.08619	TGTGTCAGTTTCACCC	chr1	0	MIMAT0010364	52302043	52302029	+
hsa-miR-762	0.330238	0.261197	up	1.15117	1.15117	0.2031	1101.37	1268.15	9.97003	10.1731	GCTCGGCCCCGG	chr16	0	MIMAT0010313	30905283	30905293	-
hsa-miR-764	0.033737	0.0200745	up	1.10749	1.10749	0.147293	0.1	0.1	-3.23348	-3.08619	AGGAGGACAAGTGAGC	chrX	0	MIMAT0010367	113873935	113873949	-
hsa-miR-765	0.267755	0.20473	up	1.11455	1.11455	0.156466	54.9048	58.0869	5.66421	5.82067	CATCACCTTCCTTCTCCT	chr1	0	MIMAT0003945	156906011	156905995	+
hsa-miR-766	0.650611	0.58926	down	1.03429	-1.03429	-0.0486407	27.3849	25.4791	4.69457	4.64593	GCTGAGGCTGTGGGGCT	chrX	0	MIMAT0003888	118780786	118780771	+
hsa-miR-767-3p	0.033737	0.0200745	up	1.10749	1.10749	0.147293	0.1	0.1	-3.23348	-3.08619	AGAAACCATGGGGTATGA	chrX	0	MIMAT0003883	151561975	151561959	+
hsa-miR-767-5p	0.033737	0.0200745	up	1.10749	1.10749	0.147293	0.1	0.1	-3.23348	-3.08619	CATGCTCAGACAACCAT	chrX	0	MIMAT0003882	151561941	151561926	+
hsa-miR-769-3p	0.033737	0.00113675	up	1.598	1.598	0.676271	13.2792	19.3878	3.38778	4.06405	AACCAAGACCCCGGAG	chr19	0	MIMAT0003887	46522266	46522280	-
hsa-miR-769-5p	0.033737	0.013989	down	4.25048	-4.25048	-2.08763	4.43537	1.04133	0.014182	-2.07344	AGCTCAGAACCCAGAGGTC	chr19	0	MIMAT0003886	46522223	46522240	-
hsa-miR-770-5p	0.0578107	0.036343	up	2.44181	2.44181	1.28795	8.46121	14.3905	2.00152	3.28947	TGGCCCTGACACGTGGT	chr14	0	MIMAT0003948	101318753	101318768	-
hsa-miR-802	0.033737	0.0200745	up	1.10749	1.10749	0.147293	0.1	0.1	-3.23348	-3.08619	ACAAGGATGAATCTTTGTTA	chr21	0	MIMAT0004185	37093034	37093052	-
hsa-miR-873	0.033737	0.0200745	up	1.10749	1.10749	0.147293	0.1	0.1	-3.23348	-3.08619	AGGAGACTCACAAGTTCCTG	chr9	0	MIMAT0004953	28888907	28888889	+
hsa-miR-874	0.033737	0.00998709	up	1.24349	1.24349	0.314398	126.259	144.21	6.78391	7.09831	TCGGTCCCTCGGG	chr5	0	MIMAT0004911	136983328	136983317	+
hsa-miR-875-3p	0.033737	0.0200745	up	1.10749	1.10749	0.147293	0.1	0.1	-3.23348	-3.08619	CACAACCTCAGTGTTTC	chr8	0	MIMAT0004923	100549078	100549063	+
hsa-miR-875-5p	0.033737	0.0200745	up	1.10749	1.10749	0.147293	0.1	0.1	-3.23348	-3.08619	CACCTGATAAAACTGAGGTATA	chr8	0	MIMAT0004922	100549045	100549025	+
hsa-miR-876-3p	0.033737	0.0200745	up	1.10749	1.10749	0.147293	0.1	0.1	-3.23348	-3.08619	TGAATTACTTTGTAAACCACCA	chr9	0	MIMAT0004925	28863694	28863674	+
hsa-miR-876-5p	0.033737	0.0200745	up	1.10749	1.10749	0.147293	0.1	0.1	-3.23348	-3.08619	TGGTGATTCACAAAGAAATCCA	chr9	0	MIMAT0004924	28863655	28863635	+
hsa-miR-877	0.033737	0.00102587	up	1.33634	1.33634	0.418291	34.1094	45.9098	4.98461	5.4029	CCCTGCGCCATCT	chr6	0	MIMAT0004949	30552117	30552128	-
hsa-miR-877*	0.0472208	0.0289953	up	1.17267	1.17267	0.229798	21.9841	24.7798	4.35561	4.58541	CTGGGAGGAGGGAG	chr6	0	MIMAT0004950	30552182	30552194	-
hsa-miR-885-3p	0.0643278	0.0408161	up	1.31701	1.31701	0.397267	0.1	0.392389	-3.23348	-2.83621	TATCCACTACACCCCG	chr3	0	MIMAT0004948	10436236	10436222	+
hsa-miR-885-5p	0.289744	0.224933	up	1.56089	1.56089	0.64237	0.1	1.95218	-3.23348	-2.59111	AGAGGCAGGGTAGTGTA	chr3	0	MIMAT0004947	10436204	10436189	+
hsa-miR-887	0.00197023	1.68989e-05	up	1.45489	1.45489	0.540907	38.9487	54.2514	5.1758	5.71671	CCTCGGGATGGCGC	chr5	0	MIMAT0004951	15935347	15935359	-
hsa-miR-888	0.033737	0.0200745	up	1.10749	1.10749	0.147293	0.1	0.1	-3.23348	-3.08619	TGACTGACAGCTTTTTGAG	chrX	0	MIMAT0004916	145076332	145076315	+
hsa-miR-888*	0.033737	0.0200745	up	1.10749	1.10749	0.147293	0.1	0.1	-3.23348	-3.08619	TTCACCCAAAGAGGTGTC	chrX	0	MIMAT0004917	145076368	145076352	+
hsa-miR-889	0.033737	0.0200745	up	1.10749	1.10749	0.147293	0.1	0.1	-3.23348	-3.08619	ACAATGGTTGTCCGATATTA	chr14	0	MIMAT0004921	101514288	101514306	-
hsa-miR-890	0.033737	0.0149899	up	1.23317	1.23317	0.302375	0.231804	0.437998	-3.2144	-2.91202	CAACTGATGCCTTTCCA	chrX	0	MIMAT0004912	145075823	145075808	+
hsa-miR-891a	0.033737	0.0200745	up	1.10749	1.10749	0.147293	0.1	0.1	-3.23348	-3.08619	TCAGTGGCTCAGGT	chrX	0	MIMAT0004902	145109343	145109331	+
hsa-miR-891b	0.033737	0.0200745	up	1.10749	1.10749	0.147293	0.1	0.1	-3.23348	-3.08619	TCAATGACTCAGGTAAGTTGC	chrX	0	MIMAT0004913	145082602	145082583	+
hsa-miR-892a	0.033737	0.0200745	up	1.10749	1.10749	0.147293	0.1	0.1	-3.23348	-3.08619	CTACGCAGAAAGGACACAGT	chrX	0	MIMAT0004907	145078251	145078233	+
hsa-miR-892b	0.075577	0.048893	up	1.16189	1.16189	0.216471	61.6245	65.2637	5.84566	6.06213	TCTACCCAGAAAGGAGCCA	chrX	0	MIMAT0004918	145078782	145078765	+
hsa-miR-9	0.033737	0.0166557	down	5.10875	-5.10875	-2.35297	5.95744	0.829812	-0.324868	-2.67784	TCATACAGCTAGATAACCA	chr1	0	MIMAT0000441	156390170	156390152	+
hsa-miR-9*	0.1432	0.0988162	down	2.91971	-2.91971	-1.54583	4.62197	0.942637	-1.11196	-2.65778	ACTTTCGGTTATCTAGCTT	chr1	0	MIMAT0000442	154656832	154656814	+
hsa-miR-920	0.617082	0.555734	down	1.17722	-1.17722	-0.235383	0.833568	0.1	-2.8508	-3.08619	TACTGCTTCCACAGCTC	chr12	0	MIMAT0004970	24365409	24365424	-
hsa-miR-921	0.00143834	8.32566e-06	up	1.69584	1.69584	0.762003	26.0745	43.8332	4.56559	5.32759	GAATCCTGGTTCTGTCC	chr1	0	MIMAT0004971	166124005	166123990	+
hsa-miR-922	0.033737	0.0200745	up	1.10749	1.10749	0.147293	0.1	0.1	-3.23348	-3.08619	GACGTAGTCCTATTCTC	chr3	0	MIMAT0004972	197401445	197401430	+
hsa-miR-924	0.033737	0.0200745	up	1.10749	1.10749	0.147293	0.1	0.1	-3.23348	-3.08619	GCAAGACATCACAAGACTCT	chr18	0	MIMAT0004974	37202109	37202091	+
hsa-miR-92a	0.137448	0.0942628	down	1.35316	-1.35316	-0.436331	205.165	135.771	7.48419	7.04786	ACAGGCCGGGACAAGT	chr13	0	MIMAT0000092	92003621	92003636	-
hsa-miR-92a-1*	0.270399	0.207345	up	1.61487	1.61487	0.69142	2.7705	2.95576	-0.883544	-0.192124	AGCATTGCAACCGATCCC	chr13	0	MIMAT0004507	92003584	92003600	-
hsa-miR-92a-2*	0.033737	0.0200745	up	1.10749	1.10749	0.147293	0.1	0.1	-3.23348	-3.08619	GTAATGCAACAAATCCCCAC	chrX	0	MIMAT0004508	133303597	133303579	+
hsa-miR-92b	0.033737	0.0200745	up	1.10749	1.10749	0.147293	0.1	0.1	-3.23348	-3.08619	GGAGGCCGGGACG	chr1	0	MIMAT0003218	155165038	155165049	-
hsa-miR-92b*	0.585241	0.517371	down	1.23678	-1.23678	-0.306584	1.41742	0.1	-2.7796	-3.08619	CACTGCACCGCGTC	chr1	0	MIMAT0004792	155164996	155165008	-
hsa-miR-93	0.0432393	0.0263608	down	1.48753	-1.48753	-0.572922	193.545	112.644	7.34928	6.77636	CTACCTGCACGAACAG	chr7	0	MIMAT0000093	99529359	99529344	+
hsa-miR-93*	0.033737	0.0200745	up	1.10749	1.10749	0.147293	0.1	0.1	-3.23348	-3.08619	CGGGAAGTGCTAGCTC	chr7	0	MIMAT0004509	99691461	99691447	+
hsa-miR-933	0.0760808	0.0492746	up	1.82318	1.82318	0.866458	4.24421	4.46105	0.399986	1.26644	GGGAGAGGTCTCCCT	chr2	0	MIMAT0004976	176032428	176032415	+
hsa-miR-934	0.960727	0.951598	down	1.04205	-1.04205	-0.05943	4.73093	6.62899	-0.250514	-0.309944	CCAGTGTCTCCAG	chrX	0	MIMAT0004977	135633061	135633072	-
hsa-miR-935	0.033737	0.0200745	up	1.10749	1.10749	0.147293	0.1	0.1	-3.23348	-3.08619	GCGGTAGCGGAAGCGG	chr19	0	MIMAT0004978	54485624	54485638	-
hsa-miR-936	0.911073	0.891094	up	1.01593	1.01593	0.0227972	36.5078	39.3996	5.06523	5.08802	CTGCGATTCCTCCCT	chr10	0	MIMAT0004979	105807882	105807869	+
hsa-miR-937	0.033737	0.0200745	up	1.10749	1.10749	0.147293	0.1	0.1	-3.23348	-3.08619	GGCAGAGAGTCAGAGC	chr8	0	MIMAT0004980	144895198	144895184	+
hsa-miR-938	0.033737	0.0200745	up	1.10749	1.10749	0.147293	0.1	0.1	-3.23348	-3.08619	ACTGGGTTCACCTTTA	chr10	0	MIMAT0004981	29891228	29891214	+
hsa-miR-939	0.0660416	0.0420001	up	1.24436	1.24436	0.315403	398.67	425.36	8.42534	8.74075	CACCCCCAGAGCC	chr8	0	MIMAT0004982	145619401	145619390	+
hsa-miR-940	0.0677291	0.0431724	up	1.22295	1.22295	0.29037	415.493	437.499	8.52989	8.82025	GGGGAGCGGGGG	chr16	0	MIMAT0004983	2321817	2321827	-
hsa-miR-941	0.033737	0.0200745	up	1.10749	1.10749	0.147293	0.1	0.1	-3.23348	-3.08619	GCACATGTGCACACAG	chr20	0	MIMAT0004984	62550855	62550870	-
hsa-miR-942	0.033737	0.0200745	up	1.10749	1.10749	0.147293	0.1	0.1	-3.23348	-3.08619	CACATGGCCAAAACAGAGAA	chr1	0	MIMAT0004985	117637280	117637298	-
hsa-miR-943	0.033737	0.0200745	up	1.10749	1.10749	0.147293	0.1	0.1	-3.23348	-3.08619	CTGGAGGACGGCAA	chr4	0	MIMAT0004986	1988185	1988173	+
hsa-miR-944	0.0374307	0.022524	down	4.65324	-4.65324	-2.21823	7.64546	2.55088	0.920097	-1.29814	CTCATCCGATGTACAATAAT	chr3	0	MIMAT0004987	189547767	189547785	-
hsa-miR-95	0.0386118	0.0233468	down	5.71794	-5.71794	-2.5155	12.007	7.93258	2.57737	0.0618739	TGCTCAATAAATACCCGTTG	chr4	0	MIMAT0000094	8007097	8007079	+
hsa-miR-96	0.234241	0.175852	down	1.6796	-1.6796	-0.74812	68.4974	43.2829	5.75198	5.00386	AGCAAAAATGTGCTAGTGCCAA	chr7	0	MIMAT0000095	129414562	129414542	+
hsa-miR-96*	0.033737	0.0200745	up	1.10749	1.10749	0.147293	0.1	0.1	-3.23348	-3.08619	CATATTGGCACTGCACA	chr7	0	MIMAT0004510	129414604	129414589	+
hsa-miR-98	0.033737	0.00307342	down	1.8527	-1.8527	-0.889628	45.6878	25.1684	5.34957	4.45994	AACAATACAACTTACTACCTC	chrX	0	MIMAT0000096	53583226	53583207	+
hsa-miR-99a	0.179032	0.127992	down	2.13842	-2.13842	-1.09655	81.4253	61.4613	6.0411	4.94455	CACAAGATCGGATCTACGG	chr21	0	MIMAT0000097	17911425	17911442	-
hsa-miR-99a*	0.033737	0.0200745	up	1.10749	1.10749	0.147293	0.1	0.1	-3.23348	-3.08619	CAGACCCATAGAAGCGA	chr21	0	MIMAT0004511	17911464	17911479	-
hsa-miR-99b	0.214034	0.158179	down	2.02451	-2.02451	-1.01757	27.7898	23.0469	4.54894	3.53136	CGCAAGGTCGGTTCTA	chr19	0	MIMAT0000689	52195878	52195892	-
hsa-miR-99b*	0.00572162	8.47086e-05	up	1.48523	1.48523	0.570688	34.9193	50.196	4.99258	5.56327	CGGACCCACAGAC	chr19	0	MIMAT0004678	52195919	52195930	-
hsv1-miR-H1	0.119573	0.081289	up	1.20639	1.20639	0.2707	59.6425	67.0368	5.77941	6.05011	TCCACTTCCCGTCC		0	MIMAT0003744
hsv1-miR-H1*	0.444386	0.370971	up	1.36262	1.36262	0.446381	0.281556	0.9429	-3.08852	-2.64214	AGGGTGGAAGGCAGG		0	MIMAT0015220
hsv1-miR-H11	0.033737	0.0200745	up	1.10749	1.10749	0.147293	0.1	0.1	-3.23348	-3.08619	GCGTTCGCACTTTGT		0	MIMAT0014688
hsv1-miR-H12	0.033737	0.0200745	up	1.10749	1.10749	0.147293	0.1	0.1	-3.23348	-3.08619	AAGCGTTCGCACTTC		0	MIMAT0014689
hsv1-miR-H13	0.033737	0.0200745	up	1.10749	1.10749	0.147293	0.1	0.1	-3.23348	-3.08619	CCAGTGCTCGCACT		0	MIMAT0014690
hsv1-miR-H14-3p	0.846823	0.815442	down	1.13089	-1.13089	-0.177459	4.12389	4.24646	-0.328039	-0.505498	GTCGCACGCGCC		0	MIMAT0014692
hsv1-miR-H14-5p	0.61228	0.550068	down	1.18452	-1.18452	-0.244301	0.900713	0.1	-2.84189	-3.08619	CCTGAGCCAGGGAC		0	MIMAT0014691
hsv1-miR-H15	1.41818e-07	1.03668e-10	up	1.61157	1.61157	0.688468	21.0297	32.8635	4.29383	4.98229	CGTGGCGGCCC		0	MIMAT0014693
hsv1-miR-H16	0.975003	0.967163	up	1.0028	1.0028	0.00403886	39.6108	40.6559	5.21526	5.2193	GCCTTCGATCCCAGC		0	MIMAT0014694
hsv1-miR-H17	0.0226344	0.000589844	up	1.42192	1.42192	0.507835	134.066	175.831	6.8424	7.35023	CCGCCTCGCGC		0	MIMAT0014695
hsv1-miR-H18	0.373069	0.301073	up	1.11666	1.11666	0.159195	533.657	533.446	8.8779	9.0371	GGTCCCGGCGTC		0	MIMAT0014696
hsv1-miR-H2	0.033737	0.0200745	up	1.10749	1.10749	0.147293	0.1	0.1	-3.23348	-3.08619	AGTCGCACTCGTCC		0	MIMAT0008399
hsv1-miR-H2*	0.033737	0.00248824	up	6.49119	6.49119	2.69848	5.48237	14.1594	0.254394	2.95288	AGTCTGTGCCGGGC		0	MIMAT0008398
hsv1-miR-H3	0.784351	0.741923	down	1.26505	-1.26505	-0.339199	7.26992	7.09718	0.72524	0.386042	GTCCCAACCGCAC		0	MIMAT0008400
hsv1-miR-H3*	0.771613	0.726149	down	1.2455	-1.2455	-0.316728	13.5232	8.09071	1.64167	1.32494	ACTCGGAACCCGCG		0	MIMAT0015279
hsv1-miR-H4	0.033737	0.0200745	up	1.10749	1.10749	0.147293	0.1	0.1	-3.23348	-3.08619	TGCTTGCCTGTCAAAC		0	MIMAT0008401
hsv1-miR-H4*	0.033737	0.0200745	up	1.10749	1.10749	0.147293	0.1	0.1	-3.23348	-3.08619	ACTAGCGAGTTAGACAGG		0	MIMAT0008402
hsv1-miR-H5-3p	0.033737	0.0200745	up	1.10749	1.10749	0.147293	0.1	0.1	-3.23348	-3.08619	CCGGAGGGTTTGGA		0	MIMAT0008403
hsv1-miR-H5-5p	0.033737	0.0200745	up	1.10749	1.10749	0.147293	0.1	0.1	-3.23348	-3.08619	GTAGAGATGCCCGAAC		0	MIMAT0015280
hsv1-miR-H6-3p	0.29838	0.232728	down	1.6072	-1.6072	-0.684545	1.72252	0.609227	-1.9562	-2.64074	GGGATGGAAGGACGG		0	MIMAT0008404
hsv1-miR-H6-5p	0.17024	0.120836	up	1.23601	1.23601	0.305689	133.245	158.705	6.81723	7.12291	TACACCCCCCTGCC		0	MIMAT0015281
hsv1-miR-H7	0.033737	0.0200745	up	1.10749	1.10749	0.147293	0.1	0.1	-3.23348	-3.08619	CCTTTGGTTGCAGACC		0	MIMAT0012595
hsv1-miR-H7*	0.0106347	0.000209895	up	1.36956	1.36956	0.453717	42.8987	55.6838	5.33864	5.79236	GAAGAGGGGTCGGG		0	MIMAT0012596
hsv1-miR-H8	0.334466	0.264786	up	1.24034	1.24034	0.310733	73.4968	68.3268	5.71933	6.03007	GAACCCCCTGACCC		0	MIMAT0012597
hsv1-miR-H8*	0.033737	0.0200745	up	1.10749	1.10749	0.147293	0.1	0.1	-3.23348	-3.08619	TATATACAGGGACCGGG		0	MIMAT0012598
hsv2-miR-H10	0.0986026	0.0655189	up	1.28869	1.28869	0.365905	1101.8	1370.14	9.96101	10.3269	CCGCCCACCCC		0	MIMAT0014353
hsv2-miR-H11*	0.033737	0.0200745	up	1.10749	1.10749	0.147293	0.1	0.1	-3.23348	-3.08619	TAGGACAAAGTGCGAAC		0	MIMAT0014697
hsv2-miR-H13	0.033737	0.0200745	up	1.10749	1.10749	0.147293	0.1	0.1	-3.23348	-3.08619	CAGTGCTCGCACTTT		0	MIMAT0014700
hsv2-miR-H19	0.033737	0.0135593	up	2.44434	2.44434	1.28945	0.740815	2.41746	-2.91279	-1.62334	CAGTCCGTGCTTGC		0	MIMAT0014701
hsv2-miR-H2	0.033737	0.013989	down	4.21859	-4.21859	-2.07676	10.3548	7.76861	2.7751	0.69834	TCGCGCATGACCC		0	MIMAT0010205
hsv2-miR-H20	0.033737	0.0200745	up	1.10749	1.10749	0.147293	0.1	0.1	-3.23348	-3.08619	AGAAAGGGGTCCGTAA		0	MIMAT0014702
hsv2-miR-H21	0.033737	0.0200745	up	1.10749	1.10749	0.147293	0.1	0.1	-3.23348	-3.08619	CCGTAGACAGCATGAC		0	MIMAT0014703
hsv2-miR-H22	0.0960872	0.0636367	up	1.25622	1.25622	0.329086	156.432	186.989	7.07486	7.40394	GCCCACCCACGTC		0	MIMAT0014704
hsv2-miR-H23	0.033737	0.0200745	up	1.10749	1.10749	0.147293	0.1	0.1	-3.23348	-3.08619	GCTGGCAAGCTCCA		0	MIMAT0014705
hsv2-miR-H23*	0.033737	0.0200745	up	1.10749	1.10749	0.147293	0.1	0.1	-3.23348	-3.08619	GAGTAGTACCGCGAAG		0	MIMAT0014706
hsv2-miR-H24	0.454989	0.380821	up	1.08037	1.08037	0.111526	154.969	153.195	7.07713	7.18865	AGGGCGGGGGGA		0	MIMAT0014707
hsv2-miR-H25	0.274928	0.211422	up	1.13595	1.13595	0.183905	178.424	190.379	7.31408	7.49798	GTCCCGGTCTCCG		0	MIMAT0014708
hsv2-miR-H3	0.796891	0.756876	down	1.25132	-1.25132	-0.323448	7.64357	8.36106	0.903946	0.580498	CTCCCAACCGCAGA		0	MIMAT0010202
hsv2-miR-H4-3p	0.033737	0.0200745	up	1.10749	1.10749	0.147293	0.1	0.1	-3.23348	-3.08619	GAGTTCGCTAGGCAAG		0	MIMAT0010204
hsv2-miR-H4-5p	0.033737	0.0200745	up	1.10749	1.10749	0.147293	0.1	0.1	-3.23348	-3.08619	GCATGCGTGCCGA		0	MIMAT0010203
hsv2-miR-H5	0.033737	0.0130548	up	1.61912	1.61912	0.695214	0.1	0.994148	-3.23348	-2.53827	GGTCAGGTGGCCC		0	MIMAT0015650
hsv2-miR-H6	0.185735	0.134006	up	1.18876	1.18876	0.249454	156.659	175.771	7.08698	7.33643	GCATCCCCTCGCC		0	MIMAT0015651
hsv2-miR-H6*	0.033737	0.0200745	up	1.10749	1.10749	0.147293	0.1	0.1	-3.23348	-3.08619	AGGATGGAAGGGCAG		0	MIMAT0015652
hsv2-miR-H7-3p	0.00211788	2.06416e-05	up	6.86428	6.86428	2.77911	0.979263	3.89684	-2.71417	0.0649353	GACGAGGGGTCGG		0	MIMAT0015375
hsv2-miR-H7-5p	0.0629611	0.0398569	up	1.70577	1.70577	0.770427	0.427509	1.45874	-3.0872	-2.31677	CCTTTGGTTACGGACC		0	MIMAT0014351
hsv2-miR-H9-3p	0.033737	0.0200745	up	1.10749	1.10749	0.147293	0.1	0.1	-3.23348	-3.08619	GAGGAGGAGACCGAG		0	MIMAT0014352
hsv2-miR-H9-5p	0.033737	0.0136953	up	1.35287	1.35287	0.436027	24.5315	33.4212	4.43651	4.87254	ACCGCGACTCCACC		0	MIMAT0015376
hur_1	0.033737	0.0172733	down	1.03318	-1.03318	-0.0470886	106056	77720.4	16.5007	16.4536			1
hur_2	0.033737	0.0172733	up	1.03318	1.03318	0.0470868	112209	90340.4	16.5572	16.6043			1
hur_4	0.806715	0.767204	up	1.02669	1.02669	0.038003	4722.7	4329.79	12.0929	12.1309			1
hur_5	0.033737	0.0118646	down	2.55282	-2.55282	-1.35209	46.6053	23.0341	5.40582	4.05373			1
hur_6	1	1	down	1	-1	0	62545.5	50108.6	15.7504	15.7504			1
jcv-miR-J1-5p	0.620417	0.559645	down	1.15475	-1.15475	-0.207577	1.24724	0.618095	-2.62921	-2.83679	ATGCTTTTCCCAGGTCT		0	MIMAT0009147
kshv-miR-K12-1	0.033737	0.0200745	up	1.10749	1.10749	0.147293	0.1	0.1	-3.23348	-3.08619	GCTTACACCCAGTTTCC		0	MIMAT0002182
kshv-miR-K12-1*	0.033737	0.0200745	up	1.10749	1.10749	0.147293	0.1	0.1	-3.23348	-3.08619	GGTTGCAGGAAACAGG		0	MIMAT0015214
kshv-miR-K12-10a*	0.033737	0.0200745	up	1.10749	1.10749	0.147293	0.1	0.1	-3.23348	-3.08619	AGTGGTGGTATCGCC		0	MIMAT0015212
kshv-miR-K12-10b	0.0853818	0.0557354	up	1.60701	1.60701	0.684379	9.1397	9.81449	2.30553	2.98991	GCCACTCGGGGGG		0	MIMAT0002180
kshv-miR-K12-11	0.033737	0.0200745	up	1.10749	1.10749	0.147293	0.1	0.1	-3.23348	-3.08619	TCGGACACAGGCTAA		0	MIMAT0002181
kshv-miR-K12-11*	0.033737	0.0200745	up	1.10749	1.10749	0.147293	0.1	0.1	-3.23348	-3.08619	CCTAGAAATGTTTAAGCTGT		0	MIMAT0015213
kshv-miR-K12-12	0.033737	0.0200745	up	1.10749	1.10749	0.147293	0.1	0.1	-3.23348	-3.08619	TCAACCAGGGCACC		0	MIMAT0015238
kshv-miR-K12-12*	0.033737	0.0200745	up	1.10749	1.10749	0.147293	0.1	0.1	-3.23348	-3.08619	CGGAGAGGAATGGTG		0	MIMAT0003712
kshv-miR-K12-2	0.033737	0.0200745	up	1.10749	1.10749	0.147293	0.1	0.1	-3.23348	-3.08619	CAGATCGACCCGGAC		0	MIMAT0002183
kshv-miR-K12-2*	0.603962	0.54127	up	1.21214	1.21214	0.277555	0.841636	1.27128	-2.78299	-2.50543	CAGCTCTAGCCCTGG		0	MIMAT0015215
kshv-miR-K12-3	0.434817	0.361394	up	1.09676	1.09676	0.133245	803.116	820.235	9.47096	9.6042	TCGCTGCCGTCC		0	MIMAT0002193
kshv-miR-K12-3*	0.033737	0.0200745	up	1.10749	1.10749	0.147293	0.1	0.1	-3.23348	-3.08619	TGTCACATTCTGTGACCG		0	MIMAT0002194
kshv-miR-K12-4-3p	0.00572162	8.78319e-05	up	3.21092	3.21092	1.68299	0.226557	1.97729	-3.21455	-1.53157	TCAGCTAGGCCTCAGT		0	MIMAT0002192
kshv-miR-K12-4-5p	0.033737	0.0200745	up	1.10749	1.10749	0.147293	0.1	0.1	-3.23348	-3.08619	CCTAGAGTACTGCGGTT		0	MIMAT0002191
kshv-miR-K12-5	0.033737	0.0200745	up	1.10749	1.10749	0.147293	0.1	0.1	-3.23348	-3.08619	ACCGGCAAGTTCCAG		0	MIMAT0002190
kshv-miR-K12-5*	0.198296	0.144892	up	1.14956	1.14956	0.201077	88.8456	90.8809	6.26038	6.46146	CCTTAGGGCACCAGG		0	MIMAT0015218
kshv-miR-K12-6-3p	0.033737	0.0200745	up	1.10749	1.10749	0.147293	0.1	0.1	-3.23348	-3.08619	CTCAACAGCCCGAA		0	MIMAT0002189
kshv-miR-K12-6-5p	0.033737	0.0200745	up	1.10749	1.10749	0.147293	0.1	0.1	-3.23348	-3.08619	CCGATGGATTAGGTGCT		0	MIMAT0002188
kshv-miR-K12-7	0.033737	0.0200745	up	1.10749	1.10749	0.147293	0.1	0.1	-3.23348	-3.08619	GCGCCAGCAACATG		0	MIMAT0002187
kshv-miR-K12-7*	0.033737	0.00689707	up	1.30915	1.30915	0.388628	56.8979	68.3431	5.71803	6.10666	CATAAATCCCCGTCCG		0	MIMAT0015217
kshv-miR-K12-8	0.714579	0.660254	down	1.35247	-1.35247	-0.435595	7.13369	6.84117	0.983711	0.548115	TGCTCTCTCAGTCGC		0	MIMAT0002186
kshv-miR-K12-8*	0.401983	0.327345	up	1.07021	1.07021	0.0978932	58.5362	57.9973	5.77541	5.8733	AGCGGGGCGTTAGT		0	MIMAT0015216
kshv-miR-K12-9	0.033737	0.0200745	up	1.10749	1.10749	0.147293	0.1	0.1	-3.23348	-3.08619	TTACGCAGCTGCGTA		0	MIMAT0002185
kshv-miR-K12-9*	0.033737	0.0200745	up	1.10749	1.10749	0.147293	0.1	0.1	-3.23348	-3.08619	AGCGGGGTTTACGCA		0	MIMAT0002184
miRNABrightCorner30	0.52032	0.445391	up	1.10639	1.10639	0.145865	2536.13	2758.32	11.2322	11.3781			1
mr_1	0.439505	0.366145	down	1.10192	-1.10192	-0.140019	2932.15	2515.23	11.4247	11.2847			1
