# Supplementary material for: MicroRNA expression profiling for the prediction of resistance to neoadjuvant radiochemotherapy in squamous cell carcinoma of the esophagus
Source: J Transl Med. 2018 Apr 25;16:109. doi: 10.1186/s12967-018-1492-9 (PMC5918871; doi:10.1186/s12967-018-1492-9)
Supplement: Supplementary file 4 — Additional file 4. Comparison of published miRNA/miRNA array data with the results of the microarray analysis of the present study. [file 12967_2018_1492_MOESM4_ESM.xls]

## Sheet: abbildung down
						number of Pubmed Hits (26.02.2017)
MicroRNA name	p-value	Fold change		Location	Number of target Genes	ID miRNA	"miRNA" AND oesophageal cancer	"miRNA" AND therapy response	"miRNA" AND resistance
hsa-miR-126	0.00572162	10.462		9q34.3	644	695	8	24	43
hsa-miR-484	0.0210453	6.95643		16p13.11	318	46	0	1	5
hsa-miR-3653	0.0221705	1.90884		22q12.2	304	2	0	0	0
hsa-miR-330-3p	0.0293965	6.60862		19q13.32	822	52	2	1	4

## Sheet: file 4
Studies investigating expression of single miRNAs and miRNA arrays in correlation to response/non-response to cytotoxic treatment in esophageal squamous cell carcinomas															own miRNA array results
reference	Study design	tissue type	specimen type	sample number	material	method	MiRNA Array used	training set	validation set	therapy	evaluation of response	main findings	miRNA		regulation in non-responders	fold change	p-value
Sugimura K,Clin Cancer Res 2012, 18(18): 5144-5153	miRNA array on human ESCC cell lines, retrospective expression analysis of 15 selected miRNAs	ESCC and non-cancerous tissue	pretreatment biopsy	98	no information	microarray (cell lines), q-RT-PCR	TaqMan Array Human MicroRNA Panel (version 1, Applied Biosystems)	74	24	Cisplatin, 5-FU, Adramycin	clinical and histopathological	let-7b and let-7c ↓ correlate with non-response	let-7b		down	-1.08169	0.552907
													let-7c		down	-1.0787	0.616841
Jin YY, Mol Cell Biochem, 2016, 422(1-2): 161-170	expression analysis on human ESCC cell lines (array), retrospective expression analysis of selected miRNA in human tissue	ESCC and non-cancerous tissue	resection	60	fresh frozen	microarray, qRT-PCR	Human Genome U133A 2.0 Array (Affymetrix, Santa Clara, CA, USA)					MiR-141-3p ↑ in chemo-resistant EC9706 cells. MiR-141-3p ↑ in ESCC tissues and cell lines	miR-141-3p		n.a.
Chen G et al, Med Oncol. 2014 Nov;31(11):263.	retrospective expression analysis of 2 selected miRNAs	ESCC and non-cancerous tissue	pretreatment biopsy	100	fresh frozen	q-RT-PCR				Cispaltin, Paclitaxel	clinical	combined miR-133a/b ↑ correlate with non-response	miR-133a		down	-1.04784	0.807296
													miR-133b		down	-1.16682	0.877955
Tanaka K et al, Ann Surg Oncol. 2013 Dec;20 Suppl 3	retrospective expression analysis of 4 seleted miRNA	ESCC patients (64) and healty volunteers (27)	serum	64	serum, frozen	q-RT-PCR				Cisplatin, 5-Fluorouracil, and Adriamycin (ACF) or Cisplatin, 5-Fluorouracil, and Docetaxel (DCF).	clinical	serum miR-200c ↑ correlates with non-response to CTX (ACF but not DCF)	miR-200c		down	-1.16882	0.480777
Wang et al, 2013 May;54(3):401-8.	functional analysis in human ESCC cell lines, retrospective expression analysis of 1 seleted miRNA	ESCC and non-cancerous tissue	resection specimen	100	fresh frozen	q-RT-PCR				adjuvant RCTX (Cisplatin+ 5-FU)		miRNA-22 ↓ correlates with increased radiotherapy resistance in ESCC cell lines. MiRNA-22 ↓in ESCC tissues.	miRNA-22		down	-1.05552	0.755069
Yu et al, Am J Transl Res. 2015 Oct 15;7(10):2060-71.	retrospective expression analysis of 9 selected miRNAs	ESCC	plasma	24	fresh frozen	q-RT-PCR				radiotherapy	clinical	miR-16 ↓correlates with non-response	miR-16		down	-1.24169	0.223462
Zhang et al, Genet Mol Res. 2016 Jun 3;15(2).	functional analysis in ESCC cell lines, retrospective expression analysis of 1 selected miRNA	ESCC	resection	18	n.a.	q-RT-PCR						miR-124 ↓confers radioresistance in esophageal cancer cells. MiR-124 ↓in esophageal cancer tissues	miR-124		down	-1.07679	0.902447
Odenthal M et al, Int. J. Cancer, 2013, 133, 2454–2463	retrospective expression analysis (array) and expression anaysis of selected miRNAs	Array: AEC (6) and ESCC (2), qPCR: AEC (42) and ESCC (38)	pretreatment biopsy and resection	8 (Array), 80 (RT-PCR)	FFPE	microarray and q-RT-PCR	TaqManV R Human MicroRNA Array V2.0 (Life Technologies Corporation, Carlsbad, CA)			neoadjuvant RCTX (Cisplatin/5-FU), surgery	no data	Array: 3 miRNAs upregulated and 3 miRNAs downregulated in non-responders (bold validated by qPCR in ESCC).	miR-22 ↑ in NR		down	-1.05552	0.755069
													miR-98 ↑ in NR		down	-1.8527	0.033737
													miR-205 ↑ in NR		down	-1.62543	0.033737
													miR-622 ↓ in NR		up	1.13699	0.220775
													miR-192 ↓ in NR		down	-1.79763	0.377871
													miR-194 ↓ in NR		down	-1.67482	0.403473
Wen et al, Annals of Surgery, 2016, Volume 263, Number 5, May	retrospective expression analysis (array) and expression anaysis of selected miRNAs	ESCC	pretreatment biopsy	106	fresh frozen (array, 22R, 5NR), FFPE (validation set)	microarray and q-RT-PCR	Agilent human miRNA microarrays (relaease 18.0)	27 (22 Responder/5 NR)	79	neoadjuvant CRT (Cisplatin and Vinorelbine), surgery	histopathological	Array: 25 miRNAs upregulated and 1 downregulated in non-responders (bold validated by qPCR)	126-3p ↑ in NR		n.a.
													143-3p ↑ in NR		n.a.
													143-5p ↑ in NR		n.a.
													145-3p ↑ in NR		n.a.
													145-5p ↑ in NR		n.a.
													151b ↑ in NR		n.a.
													152 ↑ in NR		down	-1.99871	0.122947
													181c-5p ↑ in NR		n.a.
													181d ↑ in NR		down	-1.20675	0.76817
													218-5p ↑ in NR		n.a.
													30a-3p ↑ in NR		n.a.
													30b-3p ↑ in NR		n.a.
													340-3p ↑ in NR		n.a.
													340-5p ↑ in NR		n.a.
													3607-3p ↑ in NR		down	-1.84523	0.0987
													3653 ↑ in NR		down	-1.90884	0.0221705
													3675-3p ↑ in NR		down	1.10749	0.033737
													376a-3p ↑ in NR		n.a.
													377-3p ↑ in NR		n.a.
													423-3p ↑ in NR		down	-1.04853	0.49692
													487b ↑ in NR		up	1.26632	0.578684
													542-3p ↑ in NR		down	-1.91954	0.242841
													551b-3p ↑ in NR		n.a.
													5701 ↑ in NR		n.a.
													708-5p ↑ in NR		n.a.
													193b-3p ↓ in NR		n.a.
												support vector machine prediction model for on-response	145-5p ↑ in NR		n.a.
													152 ↑ in NR		down
													193b-3p ↓ in NR		n.a.
													376a-3p ↑ in NR		n.a.
Fujiwara N, Cancer Res. 2015 Sep 15;75(18):3890-901.	functional analysis in human ESCC cell lines, retrospective expression analysis of 1 selected miRNA	ESCC and non-cancerous tissue	no information	40	fresh frozen	q-RT-PCR					not done	miR-634 enhanced chemotherapy-induced cytotoxicity in ESCC cel lines, miR-634 ↓ in ESCC	miR-634		up	1.10749	0.033737
Zhou et al, Genet Test Mol Biomarkers, 17(6), 2013	functional analysis in human ESCC cell lines, retrospective expression analysis of 2 selected miRNA	ESCC and non-cancerous tissue	resection	104	fresh frozen	q-RT-PCR				surgery, postoperative chemotherapy (Docetaxel, Cisplatin, Fluorouracil) in 15 cases	not done	Downregulation of miR-483 and miR-214 might reverse drug resistance of esophageal cancer cells. Mir-483 and miR-214 is overexpressed in ESCC and is associated with bad prognosis.	miR-483		n.a.
													miR-214		down	0.699626	-1.13398
